# Supplementary material for: Approaches towards the synthesis of a novel class of 2-amino-5-arylazonicotinate, pyridazinone and pyrido[2,3-d]pyrimidine derivatives as potent antimicrobial agents
Source: Chem Cent J. 2013 Jul 17;7:123. doi: 10.1186/1752-153X-7-123 (PMC3751453; doi:10.1186/1752-153X-7-123)
Supplement: Additional files 1 — CIF file of compound 2a. [file 1752-153X-7-123-S1.cif]

data_global
_audit_creation_method                  'APEX2 v2012.4-3'

_publ_requested_journal                 ?

_publ_contact_author_name               ?
_publ_contact_author_address            
;
;
_publ_contact_author_email              ?
_publ_contact_author_fax                ?
_publ_contact_author_phone              ?

_publ_section_title                     
;
;
_publ_section_abstract                  
;
;
_publ_section_references                
;
;
_publ_section_comment                   
;
;

data_I
_chemical_name_systematic               ?
_chemical_name_common                   Hamada_F8_30_09_12_a
_chemical_formula_moiety                ?
_chemical_formula_sum                   'C15 H10 Cl2 N2 O2'
_chemical_formula_iupac                 ?
_chemical_formula_weight                321.15

_chemical_melting_point                 ?

_space_group_crystal_system             triclinic
_space_group_name_H-M_alt               'P -1'
_space_group_name_Hall                  '-P 1'
loop_
    _space_group_symop_operation_xyz
    'x, y, z'
    '-x, -y, -z'

_cell_length_a                          6.3570(3)
_cell_length_b                          7.2377(3)
_cell_length_c                          16.7375(7)
_cell_angle_alpha                       80.359(3)
_cell_angle_beta                        82.469(3)
_cell_angle_gamma                       72.360(3)
_cell_volume                            720.87(5)
_cell_formula_units_Z                   2
_cell_measurement_reflns_used           5038
_cell_measurement_theta_min             5.3812
_cell_measurement_theta_max             66.5097
_cell_measurement_temperature           296.(2)

_exptl_crystal_description              Block
_exptl_crystal_colour                   'clear light orange'
_exptl_crystal_size_max                 0.300
_exptl_crystal_size_mid                 0.200
_exptl_crystal_size_min                 0.020
_exptl_crystal_density_diffrn           1.480
_exptl_crystal_density_meas             ?
_exptl_crystal_density_method           'not measured'
_exptl_crystal_F_000                    328

_exptl_absorpt_coefficient_mu           4.103
_exptl_absorpt_correction_type          multi-scan
_exptl_absorpt_process_details          'SADABS V2008/1 (Bruker AXS Inc.)'
_exptl_absorpt_correction_T_min         0.61
_exptl_absorpt_correction_T_max         0.92

_exptl_special_details                  
;
; 

_diffrn_ambient_temperature             296.(2)

_diffrn_source                          ?
_diffrn_source_type                     'Incoatec Cu-ImS'

_diffrn_radiation_type                  'Cu K\a'
_diffrn_radiation_wavelength            1.54178
_diffrn_radiation_monochromator         'mirror optics'

_diffrn_measurement_device_type         'Bruker X8 Prospector'
_diffrn_measurement_method              'omega and phi scans'

_diffrn_detector_area_resol_mean        8.3333

_diffrn_reflns_number                   7312
_diffrn_reflns_av_R_equivalents         0.0306
_diffrn_reflns_av_sigmaI/netI           0.0362
_diffrn_reflns_theta_min                5.38
_diffrn_reflns_theta_max                66.60
_diffrn_reflns_theta_full               66.60
_diffrn_measured_fraction_theta_max     0.975
_diffrn_measured_fraction_theta_full    0.975
_diffrn_reflns_limit_h_min              -7
_diffrn_reflns_limit_h_max              7
_diffrn_reflns_limit_k_min              -8
_diffrn_reflns_limit_k_max              7
_diffrn_reflns_limit_l_min              -19
_diffrn_reflns_limit_l_max              19

_refine_special_details                 
;
Refinement of F^2^ against ALL reflections.  The weighted R-factor wR and
goodness of fit S are based on F^2^, conventional R-factors R are based
on F, with F set to zero for negative F^2^. The threshold expression of
F^2^ > 2sigma(F^2^) is used only for calculating R-factors(gt) etc. and is
not relevant to the choice of reflections for refinement.  R-factors based
on F^2^ are statistically about twice as large as those based on F, and R-
factors based on ALL data will be even larger.
;

_reflns_number_total                    2494
_reflns_number_gt                       2264
_reflns_threshold_expression            >2sigma(I)

_refine_ls_structure_factor_coef        Fsqd
_refine_ls_matrix_type                  full
_refine_ls_R_factor_all                 0.0457
_refine_ls_R_factor_gt                  0.0424
_refine_ls_wR_factor_gt                 0.1442
_refine_ls_wR_factor_ref                0.1474
_refine_ls_goodness_of_fit_ref          1.900
_refine_ls_restrained_S_all             1.900
_refine_ls_number_reflns                2494
_refine_ls_number_parameters            190
_refine_ls_number_restraints            0
_refine_ls_hydrogen_treatment           constr
_refine_ls_weighting_scheme             calc
_refine_ls_weighting_details
    'calc w=1/[\s^2^(Fo^2^)+(0.0576P)^2^+0.0000P] where P=(Fo^2^+2Fc^2^)/3'

_atom_sites_solution_hydrogens          geom
_atom_sites_solution_primary            direct
_atom_sites_solution_secondary          difmap

_refine_ls_shift/su_max                 0.000
_refine_ls_shift/su_mean                0.000
_refine_diff_density_max                0.492
_refine_diff_density_min                -0.472
_refine_ls_extinction_method            none
_refine_ls_extinction_coef              ?

loop_
    _atom_type_symbol
    _atom_type_description
    _atom_type_scat_dispersion_real
    _atom_type_scat_dispersion_imag
    _atom_type_scat_source
    C C 0.0181 0.0091 'International Tables Vol C Tables 4.2.6.8 and 6.1.1.4'
    H H 0.0000 0.0000 'International Tables Vol C Tables 4.2.6.8 and 6.1.1.4'
    N N 0.0311 0.0180 'International Tables Vol C Tables 4.2.6.8 and 6.1.1.4'
    O O 0.0492 0.0322 'International Tables Vol C Tables 4.2.6.8 and 6.1.1.4'
    Cl Cl 0.3639 0.7018
     'International Tables Vol C Tables 4.2.6.8 and 6.1.1.4'

_computing_data_collection              
    'Bruker Instrument Service v2012.4.0.0'
_computing_cell_refinement              'SAINT V8.18C (Bruker AXS Inc., 2011)'
_computing_data_reduction               'SAINT V8.18C (Bruker AXS Inc., 2011)'
_computing_structure_solution           'SHELXS-97 (Sheldrick, 2008)'
_computing_structure_refinement         'SHELXL-97 (Sheldrick, 2008)'
_computing_molecular_graphics           ?
_computing_publication_material         ?

loop_
    _atom_site_type_symbol
    _atom_site_label
    _atom_site_fract_x
    _atom_site_fract_y
    _atom_site_fract_z
    _atom_site_U_iso_or_equiv
    _atom_site_adp_type
    _atom_site_calc_flag
    _atom_site_refinement_flags
    _atom_site_occupancy
    _atom_site_disorder_assembly
    _atom_site_disorder_group
    Cl Cl1 -0.53671(8) 1.22954(8) 0.32673(4) 0.0740(3) Uani d . 1 . .
    Cl Cl2 0.62221(15) 0.79671(11) -0.10445(3) 0.0891(3) Uani d . 1 . .
    C C1 -0.2665(3) 1.0837(3) 0.33872(13) 0.0507(5) Uani d . 1 . .
    C C4 0.1614(3) 0.8528(2) 0.35483(11) 0.0414(4) Uani d . 1 . .
    C C5 0.0046(3) 0.8607(3) 0.42061(12) 0.0520(5) Uani d . 1 . .
    H H5 0.0438 0.7876 0.4705 0.062 Uiso calc R 1 . .
    C C3 0.1042(3) 0.9629(3) 0.28101(12) 0.0508(5) Uani d . 1 . .
    H H3 0.2104 0.9596 0.237 0.061 Uiso calc R 1 . .
    C C6 -0.2101(3) 0.9768(3) 0.41233(14) 0.0569(5) Uani d . 1 . .
    H H6 -0.3159 0.9825 0.4566 0.068 Uiso calc R 1 . .
    C C2 -0.1110(3) 1.0779(3) 0.27281(13) 0.0552(5) Uani d . 1 . .
    H H2 -0.151 1.151 0.2231 0.066 Uiso calc R 1 . .
    C C7 0.7307(3) 0.6039(3) 0.31040(11) 0.0442(4) Uani d . 1 . .
    C C9 0.8877(3) 0.6000(3) 0.23689(12) 0.0471(5) Uani d . 1 . .
    C C8 0.8154(3) 0.4930(3) 0.38587(13) 0.0559(5) Uani d . 1 . .
    H H8 0.9633 0.419 0.3846 0.067 Uiso calc R 1 . .
    C C11 0.6161(3) 0.6258(3) 0.13413(11) 0.0492(5) Uani d . 1 . .
    H H11 0.5253 0.5754 0.1745 0.059 Uiso calc R 1 . .
    C C12 0.5607(4) 0.6681(3) 0.05503(12) 0.0554(5) Uani d . 1 . .
    H H12 0.4345 0.6442 0.0419 0.067 Uiso calc R 1 . .
    C C10 0.8057(3) 0.6576(3) 0.15438(12) 0.0469(4) Uani d . 1 . .
    C C13 0.6929(4) 0.7460(3) -0.00470(12) 0.0589(5) Uani d . 1 . .
    C C15 0.9360(4) 0.7360(4) 0.09252(14) 0.0627(6) Uani d . 1 . .
    H H15 1.0639 0.758 0.1051 0.075 Uiso calc R 1 . .
    C C14 0.8813(4) 0.7811(4) 0.01423(14) 0.0701(6) Uani d . 1 . .
    H H14 0.9696 0.8348 -0.026 0.084 Uiso calc R 1 . .
    N N1 0.3789(2) 0.7314(2) 0.36506(9) 0.0448(4) Uani d . 1 . .
    H H1 0.4142 0.6688 0.4121 0.054 Uiso calc R 1 . .
    N N2 0.5256(2) 0.7150(2) 0.30275(9) 0.0422(4) Uani d . 1 . .
    O O1 0.7038(3) 0.4915(3) 0.45057(9) 0.0673(4) Uani d . 1 . .
    O O2 1.0869(2) 0.5476(2) 0.24446(10) 0.0650(4) Uani d . 1 . .

loop_
    _atom_site_aniso_label
    _atom_site_aniso_U_11
    _atom_site_aniso_U_22
    _atom_site_aniso_U_33
    _atom_site_aniso_U_12
    _atom_site_aniso_U_13
    _atom_site_aniso_U_23
    Cl1 0.0382(3) 0.0596(4) 0.1181(6) -0.0034(3) -0.0175(3) -0.0067(3)
    Cl2 0.1319(7) 0.0902(5) 0.0469(4) -0.0410(4) -0.0052(3) 0.0016(3)
    C1 0.0375(10) 0.0413(9) 0.0734(13) -0.0091(8) -0.0106(8) -0.0073(8)
    C4 0.0370(9) 0.0400(9) 0.0458(9) -0.0091(7) -0.0033(7) -0.0061(7)
    C5 0.0459(10) 0.0583(11) 0.0443(10) -0.0071(9) -0.0031(8) -0.0018(8)
    C3 0.0449(10) 0.0521(10) 0.0498(10) -0.0116(9) -0.0005(7) 0.0011(8)
    C6 0.0413(10) 0.0623(12) 0.0620(12) -0.0110(9) 0.0063(8) -0.0101(9)
    C2 0.0504(11) 0.0494(11) 0.0608(12) -0.0108(9) -0.0149(9) 0.0078(9)
    C7 0.0377(9) 0.0416(9) 0.0511(10) -0.0087(8) -0.0033(7) -0.0053(7)
    C9 0.0372(10) 0.0419(9) 0.0599(11) -0.0086(8) 0.0005(8) -0.0098(8)
    C8 0.0448(11) 0.0534(11) 0.0614(12) -0.0053(9) -0.0095(9) 0.0024(9)
    C11 0.0459(10) 0.0543(10) 0.0471(10) -0.0188(9) 0.0077(7) -0.0070(8)
    C12 0.0538(11) 0.0614(12) 0.0514(11) -0.0175(10) 0.0014(8) -0.0114(9)
    C10 0.0403(9) 0.0440(9) 0.0534(10) -0.0112(8) 0.0059(7) -0.0075(7)
    C13 0.0746(14) 0.0512(11) 0.0469(11) -0.0169(10) 0.0051(9) -0.0062(8)
    C15 0.0510(12) 0.0754(14) 0.0646(13) -0.0292(11) 0.0102(9) -0.0084(10)
    C14 0.0783(16) 0.0737(14) 0.0582(13) -0.0354(13) 0.0194(10) -0.0026(10)
    N1 0.0381(8) 0.0484(8) 0.0425(8) -0.0071(7) -0.0036(6) -0.0011(6)
    N2 0.0384(8) 0.0419(8) 0.0449(8) -0.0109(7) -0.0006(6) -0.0057(6)
    O1 0.0550(9) 0.0807(10) 0.0521(8) -0.0082(8) -0.0067(6) 0.0103(7)
    O2 0.0371(7) 0.0769(10) 0.0742(10) -0.0066(7) -0.0031(6) -0.0115(8)

_geom_special_details                   
;
All esds (except the esd in the dihedral angle between two l.s. planes)
are estimated using the full covariance matrix.  The cell esds are taken
into account individually in the estimation of esds in distances, angles
and torsion angles; correlations between esds in cell parameters are only
used when they are defined by crystal symmetry.  An approximate (isotropic)
treatment of cell esds is used for estimating esds involving l.s. planes.
;

loop_
    _geom_bond_atom_site_label_1
    _geom_bond_atom_site_label_2
    _geom_bond_site_symmetry_2
    _geom_bond_distance
    _geom_bond_publ_flag
    Cl1 C1 . 1.7392(19) ?
    Cl2 C13 . 1.736(2) ?
    C1 C6 . 1.369(3) ?
    C1 C2 . 1.379(3) ?
    C4 C3 . 1.381(3) ?
    C4 C5 . 1.381(3) ?
    C4 N1 . 1.410(2) ?
    C5 C6 . 1.380(3) ?
    C5 H5 . 0.93 ?
    C3 C2 . 1.380(3) ?
    C3 H3 . 0.93 ?
    C6 H6 . 0.93 ?
    C2 H2 . 0.93 ?
    C7 N2 . 1.318(2) ?
    C7 C8 . 1.451(3) ?
    C7 C9 . 1.478(3) ?
    C9 O2 . 1.224(2) ?
    C9 C10 . 1.489(3) ?
    C8 O1 . 1.215(3) ?
    C8 H8 . 0.93 ?
    C11 C12 . 1.375(3) ?
    C11 C10 . 1.387(3) ?
    C11 H11 . 0.93 ?
    C12 C13 . 1.379(3) ?
    C12 H12 . 0.93 ?
    C10 C15 . 1.394(3) ?
    C13 C14 . 1.382(4) ?
    C15 C14 . 1.361(4) ?
    C15 H15 . 0.93 ?
    C14 H14 . 0.93 ?
    N1 N2 . 1.300(2) ?
    N1 H1 . 0.86 ?

loop_
    _geom_angle_atom_site_label_1
    _geom_angle_atom_site_label_2
    _geom_angle_atom_site_label_3
    _geom_angle_site_symmetry_1
    _geom_angle_site_symmetry_3
    _geom_angle
    _geom_angle_publ_flag
    C6 C1 C2 . . 120.79(18) ?
    C6 C1 Cl1 . . 120.43(16) ?
    C2 C1 Cl1 . . 118.78(15) ?
    C3 C4 C5 . . 120.07(17) ?
    C3 C4 N1 . . 121.29(16) ?
    C5 C4 N1 . . 118.64(16) ?
    C6 C5 C4 . . 120.01(18) ?
    C6 C5 H5 . . 120.0 ?
    C4 C5 H5 . . 120.0 ?
    C2 C3 C4 . . 119.75(17) ?
    C2 C3 H3 . . 120.1 ?
    C4 C3 H3 . . 120.1 ?
    C1 C6 C5 . . 119.67(18) ?
    C1 C6 H6 . . 120.2 ?
    C5 C6 H6 . . 120.2 ?
    C1 C2 C3 . . 119.70(18) ?
    C1 C2 H2 . . 120.1 ?
    C3 C2 H2 . . 120.1 ?
    N2 C7 C8 . . 125.04(17) ?
    N2 C7 C9 . . 117.00(16) ?
    C8 C7 C9 . . 117.90(17) ?
    O2 C9 C7 . . 119.23(17) ?
    O2 C9 C10 . . 120.11(16) ?
    C7 C9 C10 . . 120.66(16) ?
    O1 C8 C7 . . 123.64(19) ?
    O1 C8 H8 . . 118.2 ?
    C7 C8 H8 . . 118.2 ?
    C12 C11 C10 . . 120.71(17) ?
    C12 C11 H11 . . 119.6 ?
    C10 C11 H11 . . 119.6 ?
    C11 C12 C13 . . 119.8(2) ?
    C11 C12 H12 . . 120.1 ?
    C13 C12 H12 . . 120.1 ?
    C11 C10 C15 . . 118.04(19) ?
    C11 C10 C9 . . 124.02(16) ?
    C15 C10 C9 . . 117.79(18) ?
    C12 C13 C14 . . 120.5(2) ?
    C12 C13 Cl2 . . 119.27(18) ?
    C14 C13 Cl2 . . 120.20(16) ?
    C14 C15 C10 . . 121.8(2) ?
    C14 C15 H15 . . 119.1 ?
    C10 C15 H15 . . 119.1 ?
    C15 C14 C13 . . 119.12(19) ?
    C15 C14 H14 . . 120.4 ?
    C13 C14 H14 . . 120.4 ?
    N2 N1 C4 . . 119.36(14) ?
    N2 N1 H1 . . 120.3 ?
    C4 N1 H1 . . 120.3 ?
    N1 N2 C7 . . 120.86(15) ?
