# Supplementary material for: Approaches towards the synthesis of a novel class of 2-amino-5-arylazonicotinate, pyridazinone and pyrido[2,3-d]pyrimidine derivatives as potent antimicrobial agents
Source: Chem Cent J. 2013 Jul 17;7:123. doi: 10.1186/1752-153X-7-123 (PMC3751453; doi:10.1186/1752-153X-7-123)
Supplement: Additional files 3 — CIF file of compound 8a. [file 1752-153X-7-123-S3.cif]

data_General
_audit_creation_date                    2012-09-19
_audit_creation_method                 'by CrystalStructure 4.0'
_audit_update_record                    ?

#==============================================================================
# PROCESSING SUMMARY (IUCr Office Use Only)

_journal_date_recd_electronic           ?
_journal_date_from_coeditor             ?
_journal_date_accepted                  ?
_journal_coeditor_code                  ?

#==============================================================================
# SUBMISSION DETAILS

_publ_contact_author_name              'ENTER NAME'
_publ_contact_author_email             'ENTER EMAIL ADDRESS'
_publ_contact_author_fax               'ENTER FAX NUMBER'
_publ_contact_author_phone             'ENTER PHONE NUMBER'
_publ_contact_letter
;
    ENTER TEXT OF LETTER
;
_publ_requested_journal                'ENTER JOURNAL NAME HERE'
_publ_requested_category               'CHOOSE FI FM FO CI CM CO or AD'
_publ_requested_coeditor_name           ?

#==============================================================================
# TITLE AND AUTHOR LIST

_publ_section_title
;
    ENTER SECTION TITLE
;
_publ_section_title_footnote
;
    ENTER FOOTNOTE TO TITLE OF PAPER
;
loop_
_publ_author_name
_publ_author_footnote
_publ_author_address
' FIRST AUTHORS NAME '
;
  FIRST AUTHORS FOOTNOTES
;
;
  FIRST AUTHORS ADDRESS
;
_publ_section_synopsis
;
    ENTER SYNOPSIS
;

#==============================================================================
# TEXT

_publ_section_abstract
;
    ENTER ABSTRACT
;
_publ_section_comment
;
    ENTER TEXT
;
_publ_section_references
;
    ENTER OTHER REFERENCES

    Rigaku (2010). CrystalStructure. Version 4.0. 
    Rigaku Corporation, Tokyo, Japan.

    M.C. Burla, R. Caliandro, M. Camalli, B. Carrozzini, 
    G.L. Cascarano, L. De Caro, C. Giacovazzo, G. Polidori, 
    D. Siliqi, R. Spagna (2007) 
    SIR2008

    Sheldrick, G.M. (2008), Acta Cryst. A64, 112-122.

    Rigaku (1995). ABSCOR. 
    Rigaku Corporation, Tokyo, Japan.

;
_publ_section_figure_captions
;
    ENTER FIGURE CAPTIONS
;
_publ_section_exptl_prep
;
    ENTER COMPOUND PREPARATION DETAILS
;
_publ_section_exptl_refinement
;
    ENTER SPECIAL DETAILS OF THE REFINEMENT
;

#==============================================================================
data_User-defined

#==============================================================================
# CHEMICAL DATA

_chemical_formula_sum                  'C20 H16 Cl2 N4 O2'
_chemical_formula_moiety               'C20 H16 Cl2 N4 O2'
_chemical_formula_weight                415.28
_chemical_melting_point                 ?

#==============================================================================
# CRYSTAL DATA
_symmetry_cell_setting                  triclinic
_symmetry_space_group_name_H-M         'P -1'
_symmetry_space_group_name_Hall        '-P 1'
_symmetry_Int_Tables_number             2
loop_
_symmetry_equiv_pos_site_id
_symmetry_equiv_pos_as_xyz
1   '+X,+Y,+Z'
2   '-X,-Y,-Z'
#------------------------------------------------------------------------------
_cell_length_a                          7.7965(11)
_cell_length_b                          11.0035(13)
_cell_length_c                          12.2289(17)
_cell_angle_alpha                       70.789(8)
_cell_angle_beta                        89.602(7)
_cell_angle_gamma                       85.231(7)
_cell_volume                            987.0(3)
_cell_formula_units_Z                   2
_cell_measurement_reflns_used           2881
_cell_measurement_theta_min             3.04
_cell_measurement_theta_max             26.27
_cell_measurement_temperature           293
#------------------------------------------------------------------------------
_exptl_crystal_description              Platelet
_exptl_crystal_colour                   Yellow
_exptl_crystal_size_max                 0.300
_exptl_crystal_size_mid                 0.100
_exptl_crystal_size_min                 0.040
_exptl_crystal_density_diffrn           1.397
_exptl_crystal_density_meas             ?
_exptl_crystal_density_method          'not measured'
_exptl_crystal_F_000                    428.00
_exptl_absorpt_coefficient_mu           0.352
_exptl_absorpt_correction_type          multi-scan
_exptl_absorpt_process_details         'ABSCOR (Rigaku, 1995)'
_exptl_absorpt_correction_T_min         0.336
_exptl_absorpt_correction_T_max         0.986

#==============================================================================
# EXPERIMENTAL DATA

_diffrn_ambient_temperature             293
_diffrn_radiation_type                 'Mo K\a'
_diffrn_radiation_wavelength            0.71075
_diffrn_measurement_device_type        'Rigaku R-AXIS RAPID'
_diffrn_measurement_method              \w
_diffrn_detector_area_resol_mean        10.000
_diffrn_reflns_number                   8181
_diffrn_reflns_av_R_equivalents         0.0577
_diffrn_reflns_theta_max                26.36
_diffrn_reflns_theta_full               26.36
_diffrn_measured_fraction_theta_max     0.993
_diffrn_measured_fraction_theta_full    0.993
_diffrn_reflns_limit_h_min             -9
_diffrn_reflns_limit_h_max              8
_diffrn_reflns_limit_k_min             -13
_diffrn_reflns_limit_k_max              13
_diffrn_reflns_limit_l_min             -15
_diffrn_reflns_limit_l_max              15
_diffrn_standards_number                0
_diffrn_standards_interval_count        .
_diffrn_standards_decay_%               ?

#==============================================================================
# REFINEMENT DATA

_refine_special_details
;
    Refinement was performed using all reflections. The weighted 
    R-factor (wR) and goodness of fit (S) are based on F^2^.
    R-factor (gt) are based on F. The threshold expression of
    F^2^ > 2.0 sigma(F^2^) is used only for calculating R-factor (gt).
;
_reflns_number_total                    3995
_reflns_number_gt                       1476
_reflns_threshold_expression            F^2^>2.0\s(F^2^)
_refine_ls_structure_factor_coef        Fsqd
_refine_ls_R_factor_gt                  0.0641
_refine_ls_wR_factor_ref                0.2135
_refine_ls_number_restraints            32
_refine_ls_hydrogen_treatment           constr
_refine_ls_number_reflns                3995
_refine_ls_number_parameters            254
_refine_ls_goodness_of_fit_ref          0.874
_refine_ls_weighting_scheme             calc
_refine_ls_weighting_details
           'w = 1/[\s^2^(Fo^2^)+(0.1101P)^2^+0.0000P] where P=(Fo^2^+2Fc^2^)/3'
_atom_sites_solution_hydrogens          geom
_atom_sites_solution_primary            direct
_atom_sites_solution_secondary          difmap
_refine_ls_shift/su_max                 0.000
_refine_diff_density_max                0.400
_refine_diff_density_min               -0.380
_refine_ls_extinction_method            none
_refine_ls_extinction_coef              ?

loop_
_atom_type_symbol
_atom_type_description
_atom_type_scat_dispersion_real
_atom_type_scat_dispersion_imag
_atom_type_scat_source
  'C' 'C'  0.0033 0.0016 
;
International Tables for Crystallography
(1992, Vol. C, Tables 4.2.6.8 and 6.1.1.4)
;
  'H' 'H'  0.0000 0.0000 
;
International Tables for Crystallography
(1992, Vol. C, Table 6.1.1.4)
;
  'N' 'N'  0.0061 0.0033 
;
International Tables for Crystallography
(1992, Vol. C, Tables 4.2.6.8 and 6.1.1.4)
;
  'O' 'O'  0.0106 0.0060 
;
International Tables for Crystallography
(1992, Vol. C, Tables 4.2.6.8 and 6.1.1.4)
;
  'Cl' 'Cl'  0.1484 0.1585 
;
International Tables for Crystallography
(1992, Vol. C, Tables 4.2.6.8 and 6.1.1.4)
;

#==============================================================================
# ATOMIC COORDINATES AND THERMAL PARAMETERS

loop_
_atom_site_label
_atom_site_type_symbol
_atom_site_fract_x
_atom_site_fract_y
_atom_site_fract_z
_atom_site_U_iso_or_equiv
_atom_site_adp_type
_atom_site_occupancy
_atom_site_symmetry_multiplicity
_atom_site_calc_flag
_atom_site_refinement_flags
_atom_site_disorder_assembly
_atom_site_disorder_group
 Cl1 Cl 0.55703(18) 0.31653(13) 0.96274(10) 0.0932(6) Uani 1.0 2 d . . .
 Cl2 Cl 0.3184(3) -0.10807(13) 0.42278(14) 0.1275(7) Uani 1.0 2 d . . .
 O1 O -0.1631(5) 0.8901(3) 0.0296(3) 0.0955(12) Uani 1.0 2 d . . .
 O2 O -0.1090(5) 0.9113(3) 0.1999(3) 0.0874(11) Uani 1.0 2 d . . .
 N1 N 0.2203(5) 0.5580(3) 0.5007(3) 0.0597(10) Uani 1.0 2 d . . .
 N2 N 0.2204(5) 0.4874(3) 0.4379(3) 0.0576(9) Uani 1.0 2 d . . .
 N3 N 0.0721(5) 0.5073(3) 0.1514(3) 0.0591(10) Uani 1.0 2 d . . .
 N4 N -0.0518(6) 0.6697(4) -0.0034(3) 0.0823(13) Uani 1.0 2 d . . .
 C1 C 0.3072(6) 0.4954(4) 0.6096(4) 0.0575(11) Uani 1.0 2 d . . .
 C2 C 0.3068(6) 0.5628(4) 0.6862(4) 0.0673(12) Uani 1.0 2 d . . .
 C3 C 0.3822(6) 0.5094(5) 0.7948(4) 0.0702(13) Uani 1.0 2 d . . .
 C4 C 0.4620(6) 0.3866(5) 0.8264(4) 0.0655(12) Uani 1.0 2 d . . .
 C5 C 0.4648(6) 0.3173(4) 0.7502(4) 0.0694(13) Uani 1.0 2 d . . .
 C6 C 0.3889(6) 0.3708(4) 0.6424(4) 0.0670(13) Uani 1.0 2 d . . .
 C7 C 0.1375(6) 0.5434(4) 0.3290(4) 0.0569(11) Uani 1.0 2 d . . .
 C8 C 0.1323(5) 0.4636(4) 0.2603(4) 0.0544(11) Uani 1.0 2 d . . .
 C9 C 0.0033(6) 0.6319(4) 0.1061(4) 0.0614(12) Uani 1.0 2 d . . .
 C10 C -0.0083(6) 0.7154(4) 0.1736(4) 0.0594(11) Uani 1.0 2 d . . .
 C11 C 0.0639(6) 0.6700(4) 0.2835(4) 0.0618(12) Uani 1.0 2 d . . .
 C12 C 0.1882(6) 0.3229(4) 0.3039(4) 0.0550(11) Uani 1.0 2 d . . .
 C13 C 0.1366(6) 0.2439(4) 0.4115(4) 0.0641(11) Uani 1.0 2 d . . .
 C14 C 0.1770(7) 0.1142(4) 0.4471(4) 0.0752(13) Uani 1.0 2 d . . .
 C15 C 0.2715(7) 0.0589(5) 0.3781(5) 0.0765(13) Uani 1.0 2 d . . .
 C16 C 0.3236(7) 0.1342(5) 0.2713(4) 0.0781(14) Uani 1.0 2 d . . .
 C17 C 0.2835(6) 0.2664(4) 0.2353(4) 0.0639(12) Uani 1.0 2 d . . .
 C18 C -0.0993(7) 0.8460(4) 0.1251(4) 0.0713(13) Uani 1.0 2 d . . .
 C19 C -0.2044(9) 1.0397(5) 0.1505(5) 0.114(3) Uani 1.0 2 d . . .
 C20 C -0.1920(9) 1.1084(5) 0.2368(4) 0.116(2) Uani 1.0 2 d . . .
 H2 H 0.2544 0.6466 0.6641 0.0808 Uiso 1.0 2 calc R . .
 H3 H 0.3790 0.5559 0.8461 0.0843 Uiso 1.0 2 calc R . .
 H4A H -0.0430 0.6165 -0.0416 0.0988 Uiso 1.0 2 calc R . .
 H4B H -0.0964 0.7474 -0.0361 0.0988 Uiso 1.0 2 calc R . .
 H5 H 0.5185 0.2339 0.7723 0.0833 Uiso 1.0 2 calc R . .
 H6 H 0.3919 0.3241 0.5913 0.0804 Uiso 1.0 2 calc R . .
 H11 H 0.0636 0.7244 0.3278 0.0742 Uiso 1.0 2 calc R . .
 H13 H 0.0738 0.2806 0.4594 0.0769 Uiso 1.0 2 calc R . .
 H14 H 0.1404 0.0627 0.5187 0.0903 Uiso 1.0 2 calc R . .
 H16 H 0.3852 0.0965 0.2236 0.0937 Uiso 1.0 2 calc R . .
 H17 H 0.3213 0.3177 0.1641 0.0767 Uiso 1.0 2 calc R . .
 H19A H -0.3240 1.0305 0.1359 0.1367 Uiso 1.0 2 calc R . .
 H19B H -0.1546 1.0881 0.0780 0.1367 Uiso 1.0 2 calc R . .
 H20A H -0.2541 1.0655 0.3047 0.1387 Uiso 1.0 2 calc R . .
 H20B H -0.2407 1.1960 0.2036 0.1387 Uiso 1.0 2 calc R . .
 H20C H -0.0733 1.1079 0.2575 0.1387 Uiso 1.0 2 calc R . .


loop_
_atom_site_aniso_label
_atom_site_aniso_U_11
_atom_site_aniso_U_22
_atom_site_aniso_U_33
_atom_site_aniso_U_12
_atom_site_aniso_U_13
_atom_site_aniso_U_23
 Cl1 0.0946(11) 0.1212(12) 0.0560(7) 0.0068(8) -0.0191(7) -0.0219(7)
 Cl2 0.1785(18) 0.0637(9) 0.1337(14) 0.0245(9) -0.0170(12) -0.0314(9)
 O1 0.134(4) 0.075(3) 0.069(3) 0.021(2) -0.026(3) -0.0181(18)
 O2 0.119(3) 0.064(2) 0.079(2) 0.0166(18) -0.011(2) -0.0292(18)
 N1 0.073(3) 0.061(2) 0.049(2) -0.0026(17) -0.0044(18) -0.0236(18)
 N2 0.066(3) 0.064(3) 0.0483(19) -0.0055(17) -0.0074(17) -0.0263(18)
 N3 0.078(3) 0.060(3) 0.0403(18) -0.0031(18) -0.0060(18) -0.0172(16)
 N4 0.134(4) 0.063(3) 0.049(2) 0.006(3) -0.024(3) -0.0193(18)
 C1 0.067(3) 0.059(3) 0.052(3) -0.003(2) -0.005(2) -0.026(2)
 C2 0.080(4) 0.065(3) 0.064(3) 0.001(3) -0.009(3) -0.032(3)
 C3 0.080(4) 0.082(4) 0.060(3) -0.005(3) -0.012(3) -0.038(3)
 C4 0.069(4) 0.080(4) 0.044(3) -0.008(3) -0.003(3) -0.016(3)
 C5 0.080(4) 0.064(3) 0.064(3) 0.006(3) -0.008(3) -0.023(3)
 C6 0.077(4) 0.079(4) 0.055(3) 0.001(3) -0.013(3) -0.038(3)
 C7 0.068(3) 0.062(3) 0.046(3) -0.007(2) -0.004(2) -0.024(2)
 C8 0.056(3) 0.059(3) 0.051(3) -0.003(2) -0.004(2) -0.022(2)
 C9 0.075(4) 0.061(3) 0.047(3) -0.004(3) -0.003(3) -0.017(2)
 C10 0.072(3) 0.054(3) 0.053(3) -0.003(2) -0.004(3) -0.019(2)
 C11 0.073(4) 0.061(3) 0.058(3) -0.007(3) 0.005(3) -0.027(3)
 C12 0.060(3) 0.061(3) 0.047(2) -0.003(2) -0.012(2) -0.0228(19)
 C13 0.086(3) 0.060(3) 0.052(3) -0.001(2) -0.007(3) -0.0255(19)
 C14 0.102(4) 0.059(3) 0.062(3) 0.000(3) -0.012(3) -0.017(2)
 C15 0.088(4) 0.058(3) 0.081(3) 0.011(3) -0.021(3) -0.023(3)
 C16 0.085(4) 0.078(4) 0.084(3) 0.011(3) -0.005(3) -0.047(3)
 C17 0.070(4) 0.074(3) 0.055(3) -0.001(3) -0.001(3) -0.033(3)
 C18 0.092(4) 0.059(3) 0.066(3) 0.000(3) -0.003(3) -0.025(3)
 C19 0.170(7) 0.069(4) 0.095(4) 0.036(4) -0.011(4) -0.028(3)
 C20 0.164(6) 0.086(4) 0.090(4) 0.029(4) -0.024(4) -0.029(4)

#==============================================================================
_computing_data_collection
                                 'CrystalClear-SM Expert 2.0 r4 (Rigaku, 2009)'
_computing_cell_refinement             'CrystalClear-SM Expert 2.0 r4'
_computing_data_reduction              'CrystalClear-SM Expert 2.0 r4'
_computing_structure_solution          'Il Milione (Burla, et al., 2007)'
_computing_structure_refinement        'SHELXL97 (Sheldrick, 2008)'
_computing_publication_material        'CrystalStructure 4.0 (Rigaku, 2010)'
_computing_molecular_graphics          'CrystalStructure 4.0'

#==============================================================================
# MOLECULAR GEOMETRY

_geom_special_details
;
    ENTER SPECIAL DETAILS OF THE MOLECULAR GEOMETRY
;

loop_
_geom_bond_atom_site_label_1
_geom_bond_atom_site_label_2
_geom_bond_distance
_geom_bond_publ_flag
_geom_bond_site_symmetry_1
_geom_bond_site_symmetry_2
Cl1 C4 1.732(4) yes . .
Cl2 C15 1.743(5) yes . .
O1 C18 1.201(6) yes . .
O2 C18 1.335(7) yes . .
O2 C19 1.478(6) yes . .
N1 N2 1.259(6) yes . .
N1 C1 1.427(5) yes . .
N2 C7 1.406(5) yes . .
N3 C8 1.332(5) yes . .
N3 C9 1.363(5) yes . .
N4 C9 1.327(5) yes . .
C1 C2 1.373(7) yes . .
C1 C6 1.394(6) yes . .
C2 C3 1.377(6) yes . .
C3 C4 1.371(7) yes . .
C4 C5 1.384(8) yes . .
C5 C6 1.370(6) yes . .
C7 C8 1.404(7) yes . .
C7 C11 1.394(6) yes . .
C8 C12 1.489(6) yes . .
C9 C10 1.421(7) yes . .
C10 C11 1.376(6) yes . .
C10 C18 1.481(6) yes . .
C12 C13 1.395(5) yes . .
C12 C17 1.379(7) yes . .
C13 C14 1.357(6) yes . .
C14 C15 1.372(8) yes . .
C15 C16 1.376(7) yes . .
C16 C17 1.382(7) yes . .
C19 C20 1.494(9) yes . .
N4 H4A 0.860 no . .
N4 H4B 0.860 no . .
C2 H2 0.930 no . .
C3 H3 0.930 no . .
C5 H5 0.930 no . .
C6 H6 0.930 no . .
C11 H11 0.930 no . .
C13 H13 0.930 no . .
C14 H14 0.930 no . .
C16 H16 0.930 no . .
C17 H17 0.930 no . .
C19 H19A 0.970 no . .
C19 H19B 0.970 no . .
C20 H20A 0.960 no . .
C20 H20B 0.960 no . .
C20 H20C 0.960 no . .

loop_
_geom_angle_atom_site_label_1
_geom_angle_atom_site_label_2
_geom_angle_atom_site_label_3
_geom_angle
_geom_angle_publ_flag
_geom_angle_site_symmetry_1
_geom_angle_site_symmetry_2
_geom_angle_site_symmetry_3
C18 O2 C19 112.2(4) yes . . .
N2 N1 C1 113.0(4) yes . . .
N1 N2 C7 116.0(4) yes . . .
C8 N3 C9 119.4(4) yes . . .
N1 C1 C2 117.1(4) yes . . .
N1 C1 C6 124.0(5) yes . . .
C2 C1 C6 118.9(4) yes . . .
C1 C2 C3 121.6(4) yes . . .
C2 C3 C4 119.1(5) yes . . .
Cl1 C4 C3 120.2(4) yes . . .
Cl1 C4 C5 119.6(4) yes . . .
C3 C4 C5 120.2(4) yes . . .
C4 C5 C6 120.4(4) yes . . .
C1 C6 C5 119.8(5) yes . . .
N2 C7 C8 116.1(4) yes . . .
N2 C7 C11 125.9(5) yes . . .
C8 C7 C11 117.9(4) yes . . .
N3 C8 C7 122.5(4) yes . . .
N3 C8 C12 114.5(4) yes . . .
C7 C8 C12 123.0(4) yes . . .
N3 C9 N4 116.3(4) yes . . .
N3 C9 C10 121.2(4) yes . . .
N4 C9 C10 122.5(4) yes . . .
C9 C10 C11 118.0(4) yes . . .
C9 C10 C18 119.5(4) yes . . .
C11 C10 C18 122.5(5) yes . . .
C7 C11 C10 120.7(5) yes . . .
C8 C12 C13 121.1(4) yes . . .
C8 C12 C17 120.4(4) yes . . .
C13 C12 C17 118.4(4) yes . . .
C12 C13 C14 120.9(5) yes . . .
C13 C14 C15 120.3(4) yes . . .
Cl2 C15 C14 120.0(4) yes . . .
Cl2 C15 C16 119.7(5) yes . . .
C14 C15 C16 120.2(4) yes . . .
C15 C16 C17 119.5(5) yes . . .
C12 C17 C16 120.7(4) yes . . .
O1 C18 O2 121.9(4) yes . . .
O1 C18 C10 124.8(5) yes . . .
O2 C18 C10 113.2(4) yes . . .
O2 C19 C20 107.4(4) yes . . .
C9 N4 H4A 120.000 no . . .
C9 N4 H4B 120.004 no . . .
H4A N4 H4B 119.997 no . . .
C1 C2 H2 119.216 no . . .
C3 C2 H2 119.209 no . . .
C2 C3 H3 120.436 no . . .
C4 C3 H3 120.433 no . . .
C4 C5 H5 119.807 no . . .
C6 C5 H5 119.816 no . . .
C1 C6 H6 120.083 no . . .
C5 C6 H6 120.084 no . . .
C7 C11 H11 119.669 no . . .
C10 C11 H11 119.671 no . . .
C12 C13 H13 119.567 no . . .
C14 C13 H13 119.561 no . . .
C13 C14 H14 119.868 no . . .
C15 C14 H14 119.868 no . . .
C15 C16 H16 120.250 no . . .
C17 C16 H16 120.242 no . . .
C12 C17 H17 119.639 no . . .
C16 C17 H17 119.640 no . . .
O2 C19 H19A 110.241 no . . .
O2 C19 H19B 110.241 no . . .
C20 C19 H19A 110.239 no . . .
C20 C19 H19B 110.240 no . . .
H19A C19 H19B 108.517 no . . .
C19 C20 H20A 109.473 no . . .
C19 C20 H20B 109.471 no . . .
C19 C20 H20C 109.473 no . . .
H20A C20 H20B 109.474 no . . .
H20A C20 H20C 109.468 no . . .
H20B C20 H20C 109.468 no . . .

loop_
_geom_torsion_atom_site_label_1
_geom_torsion_atom_site_label_2
_geom_torsion_atom_site_label_3
_geom_torsion_atom_site_label_4
_geom_torsion
_geom_torsion_publ_flag
_geom_torsion_site_symmetry_1
_geom_torsion_site_symmetry_2
_geom_torsion_site_symmetry_3
_geom_torsion_site_symmetry_4
C18 O2 C19 C20 -174.5(4) no . . . .
C19 O2 C18 O1 -0.2(7) no . . . .
C19 O2 C18 C10 -178.4(4) no . . . .
N2 N1 C1 C2 -177.0(3) no . . . .
N2 N1 C1 C6 2.0(6) no . . . .
C1 N1 N2 C7 -179.7(3) no . . . .
N1 N2 C7 C8 -178.0(3) no . . . .
N1 N2 C7 C11 3.2(6) no . . . .
C8 N3 C9 N4 179.0(4) no . . . .
C8 N3 C9 C10 -1.2(6) no . . . .
C9 N3 C8 C7 -4.0(6) no . . . .
C9 N3 C8 C12 174.2(4) no . . . .
N1 C1 C2 C3 177.9(4) no . . . .
N1 C1 C6 C5 -178.1(4) no . . . .
C2 C1 C6 C5 0.9(6) no . . . .
C6 C1 C2 C3 -1.2(7) no . . . .
C1 C2 C3 C4 1.1(7) no . . . .
C2 C3 C4 Cl1 -179.7(4) no . . . .
C2 C3 C4 C5 -0.7(7) no . . . .
Cl1 C4 C5 C6 179.4(3) no . . . .
C3 C4 C5 C6 0.4(7) no . . . .
C4 C5 C6 C1 -0.5(7) no . . . .
N2 C7 C8 N3 -173.7(4) no . . . .
N2 C7 C8 C12 8.3(6) no . . . .
N2 C7 C11 C10 177.5(4) no . . . .
C8 C7 C11 C10 -1.2(6) no . . . .
C11 C7 C8 N3 5.2(6) no . . . .
C11 C7 C8 C12 -172.8(4) no . . . .
N3 C8 C12 C13 -132.4(4) no . . . .
N3 C8 C12 C17 43.5(5) no . . . .
C7 C8 C12 C13 45.8(6) no . . . .
C7 C8 C12 C17 -138.3(4) no . . . .
N3 C9 C10 C11 4.9(6) no . . . .
N3 C9 C10 C18 -174.0(4) no . . . .
N4 C9 C10 C11 -175.3(4) no . . . .
N4 C9 C10 C18 5.8(7) no . . . .
C9 C10 C11 C7 -3.5(6) no . . . .
C9 C10 C18 O1 -1.7(7) no . . . .
C9 C10 C18 O2 176.4(4) no . . . .
C11 C10 C18 O1 179.4(5) no . . . .
C11 C10 C18 O2 -2.4(7) no . . . .
C18 C10 C11 C7 175.3(4) no . . . .
C8 C12 C13 C14 175.0(4) no . . . .
C8 C12 C17 C16 -174.5(4) no . . . .
C13 C12 C17 C16 1.4(7) no . . . .
C17 C12 C13 C14 -1.0(7) no . . . .
C12 C13 C14 C15 0.8(7) no . . . .
C13 C14 C15 Cl2 -178.4(4) no . . . .
C13 C14 C15 C16 -1.1(8) no . . . .
Cl2 C15 C16 C17 178.9(4) no . . . .
C14 C15 C16 C17 1.6(8) no . . . .
C15 C16 C17 C12 -1.7(8) no . . . .

loop_
_geom_contact_atom_site_label_1
_geom_contact_atom_site_label_2
_geom_contact_distance
_geom_contact_publ_flag
_geom_contact_site_symmetry_1
_geom_contact_site_symmetry_2
O1 N4 2.661(6) no . .
O1 C9 2.878(5) no . .
O1 C19 2.552(7) no . .
O2 C11 2.748(5) no . .
N1 C8 3.514(6) no . .
N1 C11 2.775(5) no . .
N2 C2 3.484(7) no . .
N2 C6 2.699(5) no . .
N2 C12 2.839(6) no . .
N2 C13 2.928(6) no . .
N3 C11 2.776(7) no . .
N3 C13 3.533(5) no . .
N3 C17 2.882(5) no . .
N4 C8 3.509(5) no . .
N4 C18 2.871(7) no . .
C1 C4 2.764(6) no . .
C1 C7 3.544(6) no . .
C2 C5 2.738(6) no . .
C3 C6 2.767(8) no . .
C7 C9 2.756(6) no . .
C7 C13 3.113(6) no . .
C8 C10 2.754(6) no . .
C12 C15 2.765(6) no . .
C13 C16 2.749(7) no . .
C14 C17 2.748(6) no . .
Cl1 C9 3.571(5) no . 2_666
Cl1 C19 3.539(5) no . 1_646
O1 O1 3.562(6) no . 2_575
O1 C19 3.581(7) no . 2_575
N1 N2 3.553(5) no . 2_566
N1 C6 3.518(6) no . 2_666
N1 C7 3.503(6) no . 2_566
N2 N1 3.553(5) no . 2_566
N2 C6 3.524(6) no . 2_666
N3 N4 3.077(6) no . 2_565
N3 C2 3.544(6) no . 2_566
N4 N3 3.077(6) no . 2_565
N4 C17 3.217(6) no . 2_565
C1 C7 3.573(6) no . 2_566
C1 C11 3.557(6) no . 2_566
C2 N3 3.544(6) no . 2_566
C2 C8 3.499(6) no . 2_566
C3 C9 3.522(7) no . 2_566
C5 C7 3.560(7) no . 2_666
C5 C18 3.558(7) no . 2_566
C6 N1 3.518(6) no . 2_666
C6 N2 3.524(6) no . 2_666
C7 N1 3.503(6) no . 2_566
C7 C1 3.573(6) no . 2_566
C7 C5 3.560(7) no . 2_666
C8 C2 3.499(6) no . 2_566
C9 Cl1 3.571(5) no . 2_666
C9 C3 3.522(7) no . 2_566
C11 C1 3.557(6) no . 2_566
C17 N4 3.217(6) no . 2_565
C18 C5 3.558(7) no . 2_566
C19 Cl1 3.539(5) no . 1_464
C19 O1 3.581(7) no . 2_575
Cl1 H3 2.8010 no . .
Cl1 H5 2.7904 no . .
Cl2 H14 2.7976 no . .
Cl2 H16 2.7997 no . .
O1 H4A 3.4558 no . .
O1 H4B 2.0164 no . .
O1 H19A 2.5749 no . .
O1 H19B 2.4445 no . .
O2 H11 2.4373 no . .
O2 H20A 2.6257 no . .
O2 H20B 3.2296 no . .
O2 H20C 2.5219 no . .
N1 H2 2.5197 no . .
N1 H6 2.6856 no . .
N1 H11 2.5360 no . .
N1 H13 3.5327 no . .
N2 H6 2.4402 no . .
N2 H11 2.6995 no . .
N2 H13 2.5673 no . .
N3 H4A 2.4091 no . .
N3 H4B 3.0728 no . .
N3 H17 2.6956 no . .
C1 H3 3.2364 no . .
C1 H5 3.2319 no . .
C2 H6 3.2237 no . .
C3 H5 3.2253 no . .
C4 H2 3.2064 no . .
C4 H6 3.2294 no . .
C5 H3 3.2309 no . .
C6 H2 3.2216 no . .
C7 H13 2.8885 no . .
C8 H11 3.2407 no . .
C8 H13 2.6648 no . .
C8 H17 2.6377 no . .
C9 H11 3.2436 no . .
C10 H4A 3.1826 no . .
C10 H4B 2.5609 no . .
C12 H14 3.2323 no . .
C12 H16 3.2375 no . .
C13 H6 3.3470 no . .
C13 H17 3.2251 no . .
C14 H16 3.2221 no . .
C15 H13 3.2038 no . .
C15 H17 3.2209 no . .
C16 H14 3.2204 no . .
C17 H13 3.2223 no . .
C18 H4B 2.5416 no . .
C18 H11 2.6699 no . .
C18 H19A 2.6062 no . .
C18 H19B 2.5337 no . .
H2 H3 2.3022 no . .
H5 H6 2.2985 no . .
H6 H13 3.1212 no . .
H13 H14 2.2795 no . .
H16 H17 2.3109 no . .
H19A H20A 2.2976 no . .
H19A H20B 2.3703 no . .
H19A H20C 2.8111 no . .
H19B H20A 2.8110 no . .
H19B H20B 2.2965 no . .
H19B H20C 2.3716 no . .
Cl1 H3 3.1585 no . 2_667
Cl1 H17 3.0652 no . 1_556
Cl1 H19A 3.2259 no . 1_646
Cl1 H19B 3.1828 no . 1_646
Cl1 H20B 3.1729 no . 1_646
Cl2 H2 3.3477 no . 1_545
Cl2 H5 3.3267 no . 2_656
Cl2 H6 3.1864 no . 2_656
Cl2 H11 3.2774 no . 1_545
Cl2 H20A 3.5413 no . 2_566
O1 H16 3.5130 no . 2_565
O1 H19B 2.7873 no . 2_575
O2 H14 3.5516 no . 2_566
N1 H6 3.4256 no . 2_666
N1 H13 2.9209 no . 2_566
N3 H2 3.5437 no . 2_566
N3 H4A 2.2283 no . 2_565
N3 H4B 3.5198 no . 2_565
N4 H4A 3.0406 no . 2_565
N4 H17 2.8504 no . 2_565
N4 H19B 3.1010 no . 2_575
N4 H20B 3.3884 no . 2_575
N4 H20C 3.4564 no . 2_575
C2 H13 3.4853 no . 2_566
C2 H20B 3.3532 no . 2_576
C3 H17 3.2549 no . 2_666
C3 H20B 3.3426 no . 2_576
C8 H2 3.3530 no . 2_566
C8 H4A 3.1765 no . 2_565
C9 H4A 3.0758 no . 2_565
C9 H19B 3.4575 no . 2_575
C10 H19B 3.4316 no . 2_575
C11 H5 3.4998 no . 2_666
C11 H13 3.5094 no . 2_566
C12 H2 3.4709 no . 2_566
C12 H4A 3.2454 no . 2_565
C12 H20C 3.4324 no . 1_545
C13 H2 3.2086 no . 2_566
C13 H20C 3.2823 no . 1_545
C14 H14 3.2155 no . 2_556
C14 H20A 3.0591 no . 2_566
C14 H20C 3.0636 no . 1_545
C15 H20C 2.9973 no . 1_545
C16 H4B 3.2140 no . 2_565
C16 H19A 3.5000 no . 1_645
C16 H20A 3.3144 no . 1_645
C16 H20B 3.5588 no . 1_645
C16 H20C 3.1425 no . 1_545
C17 H3 3.3579 no . 2_666
C17 H4A 2.9050 no . 2_565
C17 H4B 2.9018 no . 2_565
C17 H20C 3.3675 no . 1_545
C18 H5 3.5670 no . 2_566
C18 H19B 3.0976 no . 2_575
C19 H4B 3.4137 no . 2_575
C19 H16 3.3792 no . 1_465
C20 H2 3.3009 no . 2_576
C20 H4B 3.3985 no . 2_575
C20 H14 2.9726 no . 2_566
C20 H16 3.3166 no . 1_465
H2 Cl2 3.3477 no . 1_565
H2 N3 3.5437 no . 2_566
H2 C8 3.3530 no . 2_566
H2 C12 3.4709 no . 2_566
H2 C13 3.2086 no . 2_566
H2 C20 3.3009 no . 2_576
H2 H13 2.8958 no . 2_566
H2 H20A 3.3130 no . 2_576
H2 H20B 2.7274 no . 2_576
H2 H20C 3.3559 no . 2_576
H3 Cl1 3.1585 no . 2_667
H3 C17 3.3579 no . 2_666
H3 H17 2.7985 no . 2_666
H3 H20B 2.7225 no . 2_576
H4A N3 2.2283 no . 2_565
H4A N4 3.0406 no . 2_565
H4A C8 3.1765 no . 2_565
H4A C9 3.0758 no . 2_565
H4A C12 3.2454 no . 2_565
H4A C17 2.9050 no . 2_565
H4A H4A 2.4625 no . 2_565
H4A H17 2.5580 no . 2_565
H4A H20B 3.3291 no . 2_575
H4A H20C 3.4850 no . 2_575
H4B N3 3.5198 no . 2_565
H4B C16 3.2140 no . 2_565
H4B C17 2.9018 no . 2_565
H4B C19 3.4137 no . 2_575
H4B C20 3.3985 no . 2_575
H4B H16 3.1811 no . 2_565
H4B H17 2.6506 no . 2_565
H4B H19B 2.7072 no . 2_575
H4B H20B 3.2935 no . 2_575
H4B H20C 3.0131 no . 2_575
H5 Cl2 3.3267 no . 2_656
H5 C11 3.4998 no . 2_666
H5 C18 3.5670 no . 2_566
H5 H11 3.4849 no . 2_666
H5 H19A 3.2535 no . 2_566
H6 Cl2 3.1864 no . 2_656
H6 N1 3.4256 no . 2_666
H11 Cl2 3.2774 no . 1_565
H11 H5 3.4849 no . 2_666
H11 H13 2.7930 no . 2_566
H13 N1 2.9209 no . 2_566
H13 C2 3.4853 no . 2_566
H13 C11 3.5094 no . 2_566
H13 H2 2.8958 no . 2_566
H13 H11 2.7930 no . 2_566
H14 O2 3.5516 no . 2_566
H14 C14 3.2155 no . 2_556
H14 C20 2.9726 no . 2_566
H14 H14 2.7995 no . 2_556
H14 H20A 2.2919 no . 2_566
H14 H20C 3.4812 no . 1_545
H14 H20C 2.8379 no . 2_566
H16 O1 3.5130 no . 2_565
H16 C19 3.3792 no . 1_645
H16 C20 3.3166 no . 1_645
H16 H4B 3.1811 no . 2_565
H16 H19A 2.6498 no . 1_645
H16 H20A 2.9438 no . 1_645
H16 H20B 3.1798 no . 1_645
H16 H20C 3.5926 no . 1_545
H17 Cl1 3.0652 no . 1_554
H17 N4 2.8504 no . 2_565
H17 C3 3.2549 no . 2_666
H17 H3 2.7985 no . 2_666
H17 H4A 2.5580 no . 2_565
H17 H4B 2.6506 no . 2_565
H17 H20B 3.5392 no . 1_645
H19A Cl1 3.2259 no . 1_464
H19A C16 3.5000 no . 1_465
H19A H5 3.2535 no . 2_566
H19A H16 2.6498 no . 1_465
H19B Cl1 3.1828 no . 1_464
H19B O1 2.7873 no . 2_575
H19B N4 3.1010 no . 2_575
H19B C9 3.4575 no . 2_575
H19B C10 3.4316 no . 2_575
H19B C18 3.0976 no . 2_575
H19B H4B 2.7072 no . 2_575
H20A Cl2 3.5413 no . 2_566
H20A C14 3.0591 no . 2_566
H20A C16 3.3144 no . 1_465
H20A H2 3.3130 no . 2_576
H20A H14 2.2919 no . 2_566
H20A H16 2.9438 no . 1_465
H20B Cl1 3.1729 no . 1_464
H20B N4 3.3884 no . 2_575
H20B C2 3.3532 no . 2_576
H20B C3 3.3426 no . 2_576
H20B C16 3.5588 no . 1_465
H20B H2 2.7274 no . 2_576
H20B H3 2.7225 no . 2_576
H20B H4A 3.3291 no . 2_575
H20B H4B 3.2935 no . 2_575
H20B H16 3.1798 no . 1_465
H20B H17 3.5392 no . 1_465
H20C N4 3.4564 no . 2_575
H20C C12 3.4324 no . 1_565
H20C C13 3.2823 no . 1_565
H20C C14 3.0636 no . 1_565
H20C C15 2.9973 no . 1_565
H20C C16 3.1425 no . 1_565
H20C C17 3.3675 no . 1_565
H20C H2 3.3559 no . 2_576
H20C H4A 3.4850 no . 2_575
H20C H4B 3.0131 no . 2_575
H20C H14 3.4812 no . 1_565
H20C H14 2.8379 no . 2_566
H20C H16 3.5926 no . 1_565

#==============================================================================
loop_
_geom_hbond_atom_site_label_D
_geom_hbond_atom_site_label_H
_geom_hbond_atom_site_label_A
_geom_hbond_site_symmetry_D
_geom_hbond_site_symmetry_H
_geom_hbond_site_symmetry_A
_geom_hbond_distance_DA
_geom_hbond_distance_DH
_geom_hbond_distance_HA
_geom_hbond_angle_DHA
_geom_hbond_publ_flag
N4 H4A N3 . . 2_565 3.077(6) 0.860 2.228 169.0 no
N4 H4B O1 . . . 2.661(6) 0.860 2.016 131.1 no

#==============================================================================
# Additional structures and associated data_? identifiers
# should be added at this point if there is more than one 
# structure analysis in the CIF.

#==============================================================================
#     End of CIF
#==============================================================================
