# Supplementary material for: Approaches towards the synthesis of a novel class of 2-amino-5-arylazonicotinate, pyridazinone and pyrido[2,3-d]pyrimidine derivatives as potent antimicrobial agents
Source: Chem Cent J. 2013 Jul 17;7:123. doi: 10.1186/1752-153X-7-123 (PMC3751453; doi:10.1186/1752-153X-7-123)
Supplement: Additional files 4 — CIF file of compound 8b. [file 1752-153X-7-123-S4.cif]

data_global
_audit_creation_method                  'APEX2 v2012.4-3'

_publ_requested_journal                 ?

_publ_contact_author_name               ?
_publ_contact_author_address            
;
;
_publ_contact_author_email              ?
_publ_contact_author_fax                ?
_publ_contact_author_phone              ?

_publ_section_title                     
;
;
_publ_section_abstract                  
;
;
_publ_section_references                
;
;
_publ_section_comment                   
;
;

data_I
_chemical_name_systematic               ?
_chemical_name_common                   Hamada_F24_22_04_12
_chemical_formula_moiety                ?
_chemical_formula_sum                   'C20 H16 Cl N5 O4'
_chemical_formula_iupac                 ?
_chemical_formula_weight                425.83

_chemical_melting_point                 ?

_space_group_crystal_system             monoclinic
_space_group_name_H-M_alt               'C 1 2/c 1'
_space_group_name_Hall                  '-C 2yc'
loop_
    _space_group_symop_operation_xyz
    'x, y, z'
    '-x, y, -z+1/2'
    'x+1/2, y+1/2, z'
    '-x+1/2, y+1/2, -z+1/2'
    '-x, -y, -z'
    'x, -y, z-1/2'
    '-x+1/2, -y+1/2, -z'
    'x+1/2, -y+1/2, z-1/2'

_cell_length_a                          27.918(4)
_cell_length_b                          6.6325(8)
_cell_length_c                          24.125(3)
_cell_angle_alpha                       90
_cell_angle_beta                        113.965(9)
_cell_angle_gamma                       90
_cell_volume                            4082.0(9)
_cell_formula_units_Z                   8
_cell_measurement_reflns_used           2411
_cell_measurement_theta_min             6.2833
_cell_measurement_theta_max             62.8777
_cell_measurement_temperature           296.(2)

_exptl_crystal_description              Flakes
_exptl_crystal_colour                   'clear light orange'
_exptl_crystal_size_max                 0.290
_exptl_crystal_size_mid                 0.090
_exptl_crystal_size_min                 0.010
_exptl_crystal_density_diffrn           1.386
_exptl_crystal_density_meas             ?
_exptl_crystal_density_method           'not measured'
_exptl_crystal_F_000                    1760

_exptl_absorpt_coefficient_mu           1.985
_exptl_absorpt_correction_type          multi-scan
_exptl_absorpt_process_details          'SADABS V2008/1 (Bruker AXS Inc.)'
_exptl_absorpt_correction_T_min         0.80
_exptl_absorpt_correction_T_max         0.99

_exptl_special_details                  
;
; 

_diffrn_ambient_temperature             296.(2)

_diffrn_source                          ?
_diffrn_source_type                     'Incoatec Cu-ImS'

_diffrn_radiation_type                  'Cu K\a'
_diffrn_radiation_wavelength            1.54178
_diffrn_radiation_monochromator         'mirror optics'

_diffrn_measurement_device_type         'Bruker X8 Prospector'
_diffrn_measurement_method              'omega and phi scans'

_diffrn_detector_area_resol_mean        8.3333

_diffrn_reflns_number                   11188
_diffrn_reflns_av_R_equivalents         0.0444
_diffrn_reflns_av_sigmaI/netI           0.0456
_diffrn_reflns_theta_min                4.01
_diffrn_reflns_theta_max                66.59
_diffrn_reflns_theta_full               66.59
_diffrn_measured_fraction_theta_max     0.955
_diffrn_measured_fraction_theta_full    0.955
_diffrn_reflns_limit_h_min              -32
_diffrn_reflns_limit_h_max              28
_diffrn_reflns_limit_k_min              -7
_diffrn_reflns_limit_k_max              7
_diffrn_reflns_limit_l_min              -24
_diffrn_reflns_limit_l_max              28

_refine_special_details                 
;
Refinement of F^2^ against ALL reflections.  The weighted R-factor wR and
goodness of fit S are based on F^2^, conventional R-factors R are based
on F, with F set to zero for negative F^2^. The threshold expression of
F^2^ > 2sigma(F^2^) is used only for calculating R-factors(gt) etc. and is
not relevant to the choice of reflections for refinement.  R-factors based
on F^2^ are statistically about twice as large as those based on F, and R-
factors based on ALL data will be even larger.
;

_reflns_number_total                    3434
_reflns_number_gt                       2116
_reflns_threshold_expression            >2sigma(I)

_refine_ls_structure_factor_coef        Fsqd
_refine_ls_matrix_type                  full
_refine_ls_R_factor_all                 0.1154
_refine_ls_R_factor_gt                  0.0781
_refine_ls_wR_factor_gt                 0.1746
_refine_ls_wR_factor_ref                0.1984
_refine_ls_goodness_of_fit_ref          1.109
_refine_ls_restrained_S_all             1.133
_refine_ls_number_reflns                3434
_refine_ls_number_parameters            293
_refine_ls_number_restraints            74
_refine_ls_hydrogen_treatment           constr
_refine_ls_weighting_scheme             calc
_refine_ls_weighting_details
    'calc w=1/[\s^2^(Fo^2^)+(0.0748P)^2^+5.8219P] where P=(Fo^2^+2Fc^2^)/3'

_atom_sites_solution_hydrogens          geom
_atom_sites_solution_primary            direct
_atom_sites_solution_secondary          difmap

_refine_ls_shift/su_max                 0.001
_refine_ls_shift/su_mean                0.000
_refine_diff_density_max                0.277
_refine_diff_density_min                -0.306
_refine_ls_extinction_method            SHELXL
_refine_ls_extinction_coef              0.00015(6)

loop_
    _atom_type_symbol
    _atom_type_description
    _atom_type_scat_dispersion_real
    _atom_type_scat_dispersion_imag
    _atom_type_scat_source
    C C 0.0181 0.0091 'International Tables Vol C Tables 4.2.6.8 and 6.1.1.4'
    H H 0.0000 0.0000 'International Tables Vol C Tables 4.2.6.8 and 6.1.1.4'
    N N 0.0311 0.0180 'International Tables Vol C Tables 4.2.6.8 and 6.1.1.4'
    O O 0.0492 0.0322 'International Tables Vol C Tables 4.2.6.8 and 6.1.1.4'
    Cl Cl 0.3639 0.7018
     'International Tables Vol C Tables 4.2.6.8 and 6.1.1.4'

_computing_data_collection              
    'Bruker Instrument Service v2011.2.0.0'
_computing_cell_refinement              'SAINT V7.68A (Bruker AXS, 2009)'
_computing_data_reduction               'SAINT V7.68A (Bruker AXS, 2009)'
_computing_structure_solution           'SHELXS-97 (Sheldrick, 2008)'
_computing_structure_refinement         'SHELXL-97 (Sheldrick, 2008)'
_computing_molecular_graphics           ?
_computing_publication_material         ?

loop_
    _atom_site_type_symbol
    _atom_site_label
    _atom_site_fract_x
    _atom_site_fract_y
    _atom_site_fract_z
    _atom_site_U_iso_or_equiv
    _atom_site_adp_type
    _atom_site_calc_flag
    _atom_site_refinement_flags
    _atom_site_occupancy
    _atom_site_disorder_assembly
    _atom_site_disorder_group
    O O4 0.57265(13) 0.7908(7) -0.0900(2) 0.1417(15) Uani d DU 1.0 . .
    C C17A 0.5232(6) 0.823(3) -0.1478(9) 0.150(3) Uani d PDU 0.413(10) A 1
    H H17A 0.5136 0.6887 -0.1649 0.18 Uiso calc PR 0.413(10) A 1
    H H17B 0.4965 0.8607 -0.1336 0.18 Uiso calc PR 0.413(10) A 1
    C C18A 0.5170(7) 0.907(3) -0.1815(8) 0.160(4) Uani d PDU 0.413(10) A 1
    H H18A 0.5056 1.0369 -0.1742 0.24 Uiso calc PR 0.413(10) A 1
    H H18B 0.4905 0.8481 -0.217 0.24 Uiso calc PR 0.413(10) A 1
    H H18C 0.5489 0.9215 -0.1874 0.24 Uiso calc PR 0.413(10) A 1
    C C17B 0.5213(4) 0.917(2) -0.1184(8) 0.154(3) Uani d PDU 0.587(10) A 2
    H H17C 0.4966 0.8387 -0.1518 0.184 Uiso calc PR 0.587(10) A 2
    H H17D 0.5069 0.9264 -0.0881 0.184 Uiso calc PR 0.587(10) A 2
    C C18B 0.5215(5) 1.056(2) -0.1341(7) 0.160(4) Uani d PDU 0.587(10) A 2
    H H18D 0.5392 1.1458 -0.1006 0.24 Uiso calc PR 0.587(10) A 2
    H H18E 0.4861 1.1016 -0.156 0.24 Uiso calc PR 0.587(10) A 2
    H H18F 0.5395 1.056 -0.1605 0.24 Uiso calc PR 0.587(10) A 2
    Cl Cl1 0.93084(4) 0.1044(2) 0.22845(6) 0.1058(5) Uani d . 1.0 . .
    O O1 0.68772(14) -0.7377(6) 0.24621(18) 0.1148(13) Uani d . 1.0 . .
    N N4 0.71748(11) 0.5618(5) 0.03286(13) 0.0574(8) Uani d . 1.0 . .
    C C5 0.71696(14) 0.3896(6) 0.06155(16) 0.0558(9) Uani d . 1.0 . .
    N N2 0.67376(12) 0.1178(5) 0.08832(14) 0.0644(9) Uani d . 1.0 . .
    N N3 0.63154(12) 0.0266(5) 0.07644(15) 0.0719(9) Uani d . 1.0 . .
    C C1 0.86832(15) 0.1853(7) 0.18120(18) 0.0679(11) Uani d . 1.0 . .
    C C2 0.83429(16) 0.0508(7) 0.14164(19) 0.0707(11) Uani d . 1.0 . .
    H H2 0.8444 -0.0821 0.1405 0.085 Uiso calc R 1.0 . .
    C C3 0.78453(15) 0.1149(6) 0.10328(18) 0.0656(10) Uani d . 1.0 . .
    H H3 0.7612 0.0235 0.0767 0.079 Uiso calc R 1.0 . .
    C C4 0.76913(13) 0.3130(6) 0.10398(15) 0.0542(9) Uani d . 1.0 . .
    C C6 0.67021(14) 0.2901(6) 0.05318(17) 0.0611(10) Uani d . 1.0 . .
    C C7 0.63754(14) -0.1482(6) 0.11322(18) 0.0642(10) Uani d . 1.0 . .
    C C8 0.59271(15) -0.2623(7) 0.1006(2) 0.0740(12) Uani d . 1.0 . .
    H H7 0.561 -0.2203 0.0707 0.089 Uiso calc R 1.0 . .
    C C9 0.59496(15) -0.4367(7) 0.1319(2) 0.0763(12) Uani d . 1.0 . .
    H H8 0.5649 -0.513 0.124 0.092 Uiso calc R 1.0 . .
    C C10 0.64245(14) -0.4969(6) 0.17539(18) 0.0639(10) Uani d . 1.0 . .
    N N1 0.64571(15) -0.6855(6) 0.20798(18) 0.0796(10) Uani d . 1.0 . .
    C C15 0.67202(14) 0.6443(6) -0.00658(17) 0.0606(10) Uani d . 1.0 A .
    C C14 0.62290(14) 0.5508(7) -0.01813(19) 0.0703(11) Uani d . 1.0 . .
    C C13 0.62373(15) 0.3754(7) 0.01239(19) 0.0710(11) Uani d . 1.0 A .
    H H13 0.5922 0.3115 0.0056 0.085 Uiso calc R 1.0 . .
    O O2 0.60588(14) -0.7863(5) 0.19500(18) 0.1127(13) Uani d . 1.0 . .
    C C11 0.68733(15) -0.3857(7) 0.1891(2) 0.0750(12) Uani d . 1.0 . .
    H H15 0.7189 -0.4282 0.2193 0.09 Uiso calc R 1.0 . .
    C C12 0.68486(15) -0.2129(7) 0.15789(19) 0.0769(12) Uani d . 1.0 . .
    H H16 0.7151 -0.1372 0.1664 0.092 Uiso calc R 1.0 . .
    N N5 0.67706(12) 0.8169(5) -0.03278(15) 0.0706(9) Uani d . 1.0 . .
    H H5A 0.7077 0.8673 -0.0241 0.085 Uiso calc R 1.0 A .
    H H5B 0.6497 0.877 -0.0583 0.085 Uiso calc R 1.0 . .
    C C19 0.80425(14) 0.4448(6) 0.14528(17) 0.0662(11) Uani d . 1.0 . .
    H H19 0.7945 0.578 0.1468 0.079 Uiso calc R 1.0 . .
    C C20 0.85382(16) 0.3805(7) 0.18440(18) 0.0737(12) Uani d . 1.0 . .
    H H20 0.8769 0.4691 0.2125 0.088 Uiso calc R 1.0 . .
    C C16 0.57099(18) 0.6257(10) -0.0603(3) 0.1129(16) Uani d U 1.0 A .
    O O3 0.53077(13) 0.5465(7) -0.0673(2) 0.1430(17) Uani d U 1.0 . .

loop_
    _atom_site_aniso_label
    _atom_site_aniso_U_11
    _atom_site_aniso_U_22
    _atom_site_aniso_U_33
    _atom_site_aniso_U_12
    _atom_site_aniso_U_13
    _atom_site_aniso_U_23
    O4 0.0649(18) 0.134(3) 0.173(3) -0.0021(19) -0.006(2) 0.074(2)
    C17A 0.078(3) 0.134(5) 0.175(5) 0.012(4) -0.011(4) 0.067(4)
    C18A 0.102(6) 0.149(7) 0.171(6) 0.012(6) -0.005(6) 0.060(5)
    C17B 0.081(3) 0.141(5) 0.177(5) 0.007(3) -0.012(4) 0.069(4)
    C18B 0.103(5) 0.131(6) 0.183(7) 0.023(5) -0.007(5) 0.053(5)
    Cl1 0.0634(7) 0.1238(12) 0.1060(9) 0.0139(7) 0.0097(6) 0.0046(8)
    O1 0.079(2) 0.113(3) 0.124(3) 0.002(2) 0.013(2) 0.051(2)
    N4 0.0491(17) 0.062(2) 0.0576(17) -0.0088(15) 0.0182(14) -0.0014(15)
    C5 0.053(2) 0.062(2) 0.054(2) -0.0074(18) 0.0227(17) -0.0055(18)
    N2 0.0547(18) 0.069(2) 0.0701(19) -0.0125(16) 0.0255(16) 0.0038(17)
    N3 0.0559(19) 0.077(2) 0.082(2) -0.0116(17) 0.0270(17) 0.0122(19)
    C1 0.052(2) 0.081(3) 0.067(2) 0.000(2) 0.0198(19) -0.001(2)
    C2 0.066(2) 0.062(2) 0.081(3) 0.001(2) 0.028(2) -0.005(2)
    C3 0.058(2) 0.065(3) 0.070(2) -0.0108(19) 0.0220(19) -0.013(2)
    C4 0.051(2) 0.060(2) 0.0514(19) -0.0105(17) 0.0208(16) -0.0036(18)
    C6 0.051(2) 0.068(3) 0.062(2) -0.0108(19) 0.0211(18) -0.001(2)
    C7 0.052(2) 0.071(3) 0.072(2) -0.0064(19) 0.0275(19) 0.008(2)
    C8 0.047(2) 0.083(3) 0.085(3) -0.006(2) 0.020(2) 0.020(2)
    C9 0.051(2) 0.080(3) 0.095(3) -0.011(2) 0.026(2) 0.017(3)
    C10 0.055(2) 0.064(2) 0.075(2) -0.0002(18) 0.028(2) 0.012(2)
    N1 0.071(2) 0.076(3) 0.093(3) -0.001(2) 0.034(2) 0.013(2)
    C15 0.054(2) 0.063(2) 0.063(2) -0.0072(18) 0.0225(18) -0.0028(19)
    C14 0.050(2) 0.080(3) 0.076(3) -0.009(2) 0.021(2) 0.004(2)
    C13 0.053(2) 0.079(3) 0.078(3) -0.014(2) 0.024(2) 0.004(2)
    O2 0.081(2) 0.097(3) 0.149(3) -0.013(2) 0.034(2) 0.041(2)
    C11 0.051(2) 0.081(3) 0.081(3) -0.004(2) 0.015(2) 0.013(2)
    C12 0.050(2) 0.085(3) 0.084(3) -0.014(2) 0.016(2) 0.011(3)
    N5 0.0556(19) 0.065(2) 0.082(2) -0.0061(16) 0.0187(17) 0.0086(18)
    C19 0.059(2) 0.063(2) 0.068(2) -0.0087(19) 0.018(2) -0.011(2)
    C20 0.058(2) 0.081(3) 0.069(2) -0.011(2) 0.011(2) -0.013(2)
    C16 0.050(2) 0.127(4) 0.139(4) -0.002(2) 0.015(2) 0.055(3)
    O3 0.0520(18) 0.167(4) 0.177(4) -0.010(2) 0.013(2) 0.070(3)

_geom_special_details                   
;
All esds (except the esd in the dihedral angle between two l.s. planes)
are estimated using the full covariance matrix.  The cell esds are taken
into account individually in the estimation of esds in distances, angles
and torsion angles; correlations between esds in cell parameters are only
used when they are defined by crystal symmetry.  An approximate (isotropic)
treatment of cell esds is used for estimating esds involving l.s. planes.
;

loop_
    _geom_bond_atom_site_label_1
    _geom_bond_atom_site_label_2
    _geom_bond_site_symmetry_2
    _geom_bond_distance
    _geom_bond_publ_flag
    O4 C16 . 1.319(6) ?
    O4 C17A . 1.527(12) ?
    O4 C17B . 1.558(10) ?
    C17A C18A . 0.943(15) ?
    C17A H17A . 0.97 ?
    C17A H17B . 0.97 ?
    C18A H18A . 0.96 ?
    C18A H18B . 0.96 ?
    C18A H18C . 0.96 ?
    C17B C18B . 1.000(12) ?
    C17B H17C . 0.97 ?
    C17B H17D . 0.97 ?
    C18B H18D . 0.96 ?
    C18B H18E . 0.96 ?
    C18B H18F . 0.96 ?
    Cl1 C1 . 1.737(4) ?
    O1 N1 . 1.211(4) ?
    N4 C5 . 1.338(4) ?
    N4 C15 . 1.354(5) ?
    C5 C6 . 1.402(5) ?
    C5 C4 . 1.489(5) ?
    N2 N3 . 1.250(4) ?
    N2 C6 . 1.402(5) ?
    N3 C7 . 1.428(5) ?
    C1 C20 . 1.368(6) ?
    C1 C2 . 1.368(6) ?
    C2 C3 . 1.386(5) ?
    C2 H2 . 0.93 ?
    C3 C4 . 1.385(5) ?
    C3 H3 . 0.93 ?
    C4 C19 . 1.387(5) ?
    C6 C13 . 1.391(5) ?
    C7 C8 . 1.387(5) ?
    C7 C12 . 1.391(5) ?
    C8 C9 . 1.370(5) ?
    C8 H7 . 0.93 ?
    C9 C10 . 1.373(5) ?
    C9 H8 . 0.93 ?
    C10 C11 . 1.373(5) ?
    C10 N1 . 1.461(5) ?
    N1 O2 . 1.224(4) ?
    C15 N5 . 1.342(5) ?
    C15 C14 . 1.425(5) ?
    C14 C13 . 1.372(6) ?
    C14 C16 . 1.478(6) ?
    C13 H13 . 0.93 ?
    C11 C12 . 1.358(6) ?
    C11 H15 . 0.93 ?
    C12 H16 . 0.93 ?
    N5 H5A . 0.86 ?
    N5 H5B . 0.86 ?
    C19 C20 . 1.388(5) ?
    C19 H19 . 0.93 ?
    C20 H20 . 0.93 ?
    C16 O3 . 1.188(5) ?

loop_
    _geom_angle_atom_site_label_1
    _geom_angle_atom_site_label_2
    _geom_angle_atom_site_label_3
    _geom_angle_site_symmetry_1
    _geom_angle_site_symmetry_3
    _geom_angle
    _geom_angle_publ_flag
    C16 O4 C17A . . 113.1(8) ?
    C16 O4 C17B . . 117.1(6) ?
    C17A O4 C17B . . 36.3(10) ?
    C18A C17A O4 . . 130.4(19) ?
    C18A C17A H17A . . 104.7 ?
    O4 C17A H17A . . 104.7 ?
    C18A C17A H17B . . 104.7 ?
    O4 C17A H17B . . 104.7 ?
    H17A C17A H17B . . 105.7 ?
    C18B C17B O4 . . 121.1(13) ?
    C18B C17B H17C . . 107.1 ?
    O4 C17B H17C . . 107.1 ?
    C18B C17B H17D . . 107.1 ?
    O4 C17B H17D . . 107.1 ?
    H17C C17B H17D . . 106.8 ?
    C17B C18B H18D . . 109.5 ?
    C17B C18B H18E . . 109.5 ?
    H18D C18B H18E . . 109.5 ?
    C17B C18B H18F . . 109.5 ?
    H18D C18B H18F . . 109.5 ?
    H18E C18B H18F . . 109.5 ?
    C5 N4 C15 . . 120.3(3) ?
    N4 C5 C6 . . 122.1(3) ?
    N4 C5 C4 . . 115.7(3) ?
    C6 C5 C4 . . 122.1(3) ?
    N3 N2 C6 . . 115.3(3) ?
    N2 N3 C7 . . 112.9(3) ?
    C20 C1 C2 . . 121.2(4) ?
    C20 C1 Cl1 . . 119.8(3) ?
    C2 C1 Cl1 . . 119.0(3) ?
    C1 C2 C3 . . 119.3(4) ?
    C1 C2 H2 . . 120.3 ?
    C3 C2 H2 . . 120.3 ?
    C4 C3 C2 . . 121.0(4) ?
    C4 C3 H3 . . 119.5 ?
    C2 C3 H3 . . 119.5 ?
    C3 C4 C19 . . 118.3(3) ?
    C3 C4 C5 . . 122.5(3) ?
    C19 C4 C5 . . 119.2(3) ?
    C13 C6 C5 . . 117.2(4) ?
    C13 C6 N2 . . 125.2(3) ?
    C5 C6 N2 . . 117.6(3) ?
    C8 C7 C12 . . 119.4(4) ?
    C8 C7 N3 . . 116.1(3) ?
    C12 C7 N3 . . 124.5(3) ?
    C9 C8 C7 . . 120.3(4) ?
    C9 C8 H7 . . 119.8 ?
    C7 C8 H7 . . 119.8 ?
    C8 C9 C10 . . 118.7(4) ?
    C8 C9 H8 . . 120.6 ?
    C10 C9 H8 . . 120.6 ?
    C11 C10 C9 . . 122.1(4) ?
    C11 C10 N1 . . 118.6(4) ?
    C9 C10 N1 . . 119.3(4) ?
    O1 N1 O2 . . 122.5(4) ?
    O1 N1 C10 . . 118.9(4) ?
    O2 N1 C10 . . 118.6(4) ?
    N5 C15 N4 . . 115.3(3) ?
    N5 C15 C14 . . 123.7(4) ?
    N4 C15 C14 . . 121.0(4) ?
    C13 C14 C15 . . 117.3(4) ?
    C13 C14 C16 . . 116.9(4) ?
    C15 C14 C16 . . 125.8(4) ?
    C14 C13 C6 . . 122.2(4) ?
    C14 C13 H13 . . 118.9 ?
    C6 C13 H13 . . 118.9 ?
    C12 C11 C10 . . 118.9(4) ?
    C12 C11 H15 . . 120.5 ?
    C10 C11 H15 . . 120.5 ?
    C11 C12 C7 . . 120.6(4) ?
    C11 C12 H16 . . 119.7 ?
    C7 C12 H16 . . 119.7 ?
    C15 N5 H5A . . 120.0 ?
    C15 N5 H5B . . 120.0 ?
    H5A N5 H5B . . 120.0 ?
    C4 C19 C20 . . 120.9(4) ?
    C4 C19 H19 . . 119.5 ?
    C20 C19 H19 . . 119.5 ?
    C1 C20 C19 . . 119.2(4) ?
    C1 C20 H20 . . 120.4 ?
    C19 C20 H20 . . 120.4 ?
    O3 C16 O4 . . 122.0(5) ?
    O3 C16 C14 . . 123.7(5) ?
    O4 C16 C14 . . 114.3(4) ?
