# Supplementary material for: Approaches towards the synthesis of a novel class of 2-amino-5-arylazonicotinate, pyridazinone and pyrido[2,3-d]pyrimidine derivatives as potent antimicrobial agents
Source: Chem Cent J. 2013 Jul 17;7:123. doi: 10.1186/1752-153X-7-123 (PMC3751453; doi:10.1186/1752-153X-7-123)
Supplement: Additional files 5 — CIF file of compound 8c. [file 1752-153X-7-123-S5.cif]

data_General
_audit_creation_date                    2012-04-02
_audit_creation_method                 'by CrystalStructure 4.0'
_audit_update_record                    ?

#==============================================================================
# PROCESSING SUMMARY (IUCr Office Use Only)

_journal_date_recd_electronic           ?
_journal_date_from_coeditor             ?
_journal_date_accepted                  ?
_journal_coeditor_code                  ?

#==============================================================================
# SUBMISSION DETAILS

_publ_contact_author_name              'ENTER NAME'
_publ_contact_author_email             'ENTER EMAIL ADDRESS'
_publ_contact_author_fax               'ENTER FAX NUMBER'
_publ_contact_author_phone             'ENTER PHONE NUMBER'
_publ_contact_letter
;
    ENTER TEXT OF LETTER
;
_publ_requested_journal                'ENTER JOURNAL NAME HERE'
_publ_requested_category               'CHOOSE FI FM FO CI CM CO or AD'
_publ_requested_coeditor_name           ?

#==============================================================================
# TITLE AND AUTHOR LIST

_publ_section_title
;
    ENTER SECTION TITLE
;
_publ_section_title_footnote
;
    ENTER FOOTNOTE TO TITLE OF PAPER
;
loop_
_publ_author_name
_publ_author_footnote
_publ_author_address
' FIRST AUTHORS NAME '
;
  FIRST AUTHORS FOOTNOTES
;
;
  FIRST AUTHORS ADDRESS
;
_publ_section_synopsis
;
    ENTER SYNOPSIS
;

#==============================================================================
# TEXT

_publ_section_abstract
;
    ENTER ABSTRACT
;
_publ_section_comment
;
    ENTER TEXT
;
_publ_section_references
;
    ENTER OTHER REFERENCES

    Rigaku (2010). CrystalStructure. Version 4.0. 
    Rigaku Corporation, Tokyo, Japan.

    M.C. Burla, R. Caliandro, M. Camalli, B. Carrozzini, 
    G.L. Cascarano, L. De Caro, C. Giacovazzo, G. Polidori, 
    D. Siliqi, R. Spagna (2007) 
    SIR2008

    Sheldrick, G.M. (2008), Acta Cryst. A64, 112-122.

    Rigaku (1995). ABSCOR. 
    Rigaku Corporation, Tokyo, Japan.

;
_publ_section_figure_captions
;
    ENTER FIGURE CAPTIONS
;
_publ_section_exptl_prep
;
    ENTER COMPOUND PREPARATION DETAILS
;
_publ_section_exptl_refinement
;
    ENTER SPECIAL DETAILS OF THE REFINEMENT
;

#==============================================================================
data_User-defined

#==============================================================================
# CHEMICAL DATA

_chemical_formula_sum                  'C22 H20 Cl2 N4 O4'
_chemical_formula_moiety               'C22 H20 Cl2 N4 O4'
_chemical_formula_weight                475.33
_chemical_melting_point                 ?

#==============================================================================
# CRYSTAL DATA
_symmetry_cell_setting                  orthorhombic
_symmetry_space_group_name_H-M         'P b c a'
_symmetry_space_group_name_Hall        '-P 2ac 2ab'
_symmetry_Int_Tables_number             61
loop_
_symmetry_equiv_pos_site_id
_symmetry_equiv_pos_as_xyz
1   '+X,+Y,+Z'
2   '1/2-X,1/2+Y,+Z'
3   '+X,1/2-Y,1/2+Z'
4   '1/2-X,-Y,1/2+Z'
5   '-X,-Y,-Z'
6   '1/2+X,1/2-Y,-Z'
7   '-X,1/2+Y,1/2-Z'
8   '1/2+X,+Y,1/2-Z'
#------------------------------------------------------------------------------
_cell_length_a                          7.5481(6)
_cell_length_b                          21.3823(13)
_cell_length_c                          27.862(2)
_cell_angle_alpha                       90.0000
_cell_angle_beta                        90.0000
_cell_angle_gamma                       90.0000
_cell_volume                            4496.8(6)
_cell_formula_units_Z                   8
_cell_measurement_reflns_used           6446
_cell_measurement_theta_min             3.07
_cell_measurement_theta_max             24.93
_cell_measurement_temperature           293
#------------------------------------------------------------------------------
_exptl_crystal_description              Prism
_exptl_crystal_colour                   Colorless
_exptl_crystal_size_max                 0.200
_exptl_crystal_size_mid                 0.200
_exptl_crystal_size_min                 0.200
_exptl_crystal_density_diffrn           1.404
_exptl_crystal_density_meas             ?
_exptl_crystal_density_method          'not measured'
_exptl_crystal_F_000                    1968.00
_exptl_absorpt_coefficient_mu           0.325
_exptl_absorpt_correction_type          multi-scan
_exptl_absorpt_process_details         'ABSCOR (Rigaku, 1995)'
_exptl_absorpt_correction_T_min         0.310
_exptl_absorpt_correction_T_max         0.937

#==============================================================================
# EXPERIMENTAL DATA

_diffrn_ambient_temperature             293
_diffrn_radiation_type                 'Mo K\a'
_diffrn_radiation_wavelength            0.71075
_diffrn_measurement_device_type        'Rigaku R-AXIS RAPID'
_diffrn_measurement_method              \w
_diffrn_detector_area_resol_mean        10.000
_diffrn_reflns_number                   32277
_diffrn_reflns_av_R_equivalents         0.1139
_diffrn_reflns_theta_max                24.98
_diffrn_reflns_theta_full               24.98
_diffrn_measured_fraction_theta_max     0.995
_diffrn_measured_fraction_theta_full    0.995
_diffrn_reflns_limit_h_min             -8
_diffrn_reflns_limit_h_max              8
_diffrn_reflns_limit_k_min             -25
_diffrn_reflns_limit_k_max              25
_diffrn_reflns_limit_l_min             -32
_diffrn_reflns_limit_l_max              33
_diffrn_standards_number                0
_diffrn_standards_interval_count        .
_diffrn_standards_decay_%               ?

#==============================================================================
# REFINEMENT DATA

_refine_special_details
;
    Refinement was performed using all reflections. The weighted 
    R-factor (wR) and goodness of fit (S) are based on F^2^.
    R-factor (gt) are based on F. The threshold expression of
    F^2^ > 2.0 sigma(F^2^) is used only for calculating R-factor (gt).
;
_reflns_number_total                    3923
_reflns_number_gt                       2109
_reflns_threshold_expression            F^2^>2.0\s(F^2^)
_refine_ls_structure_factor_coef        Fsqd
_refine_ls_R_factor_gt                  0.0670
_refine_ls_wR_factor_ref                0.1965
_refine_ls_number_restraints            0
_refine_ls_hydrogen_treatment           constr
_refine_ls_number_reflns                3923
_refine_ls_number_parameters            291
_refine_ls_goodness_of_fit_ref          0.998
_refine_ls_weighting_scheme             calc
_refine_ls_weighting_details
           'w = 1/[\s^2^(Fo^2^)+(0.1093P)^2^+0.0000P] where P=(Fo^2^+2Fc^2^)/3'
_atom_sites_solution_hydrogens          geom
_atom_sites_solution_primary            direct
_atom_sites_solution_secondary          difmap
_refine_ls_shift/su_max                 0.001
_refine_diff_density_max                0.780
_refine_diff_density_min               -0.330
_refine_ls_extinction_method            none
_refine_ls_extinction_coef              ?

loop_
_atom_type_symbol
_atom_type_description
_atom_type_scat_dispersion_real
_atom_type_scat_dispersion_imag
_atom_type_scat_source
  'C' 'C'  0.0033 0.0016 
;
International Tables for Crystallography
(1992, Vol. C, Tables 4.2.6.8 and 6.1.1.4)
;
  'H' 'H'  0.0000 0.0000 
;
International Tables for Crystallography
(1992, Vol. C, Table 6.1.1.4)
;
  'Cl' 'Cl'  0.1484 0.1585 
;
International Tables for Crystallography
(1992, Vol. C, Tables 4.2.6.8 and 6.1.1.4)
;
  'N' 'N'  0.0061 0.0033 
;
International Tables for Crystallography
(1992, Vol. C, Tables 4.2.6.8 and 6.1.1.4)
;
  'O' 'O'  0.0106 0.0060 
;
International Tables for Crystallography
(1992, Vol. C, Tables 4.2.6.8 and 6.1.1.4)
;

#==============================================================================
# ATOMIC COORDINATES AND THERMAL PARAMETERS

loop_
_atom_site_label
_atom_site_type_symbol
_atom_site_fract_x
_atom_site_fract_y
_atom_site_fract_z
_atom_site_U_iso_or_equiv
_atom_site_adp_type
_atom_site_occupancy
_atom_site_symmetry_multiplicity
_atom_site_calc_flag
_atom_site_refinement_flags
_atom_site_disorder_assembly
_atom_site_disorder_group
 Cl1 Cl 0.28146(19) 0.35998(5) 0.26520(4) 0.0735(5) Uani 1.0 8 d . . .
 Cl2 Cl -0.0154(3) 0.80945(6) 0.08071(4) 0.1006(6) Uani 1.0 8 d . . .
 O1 O -0.0250(5) 0.83360(13) 0.38216(10) 0.0732(10) Uani 1.0 8 d . . .
 O3 O 0.0116(7) 0.79564(14) 0.45633(11) 0.1041(15) Uani 1.0 8 d . . .
 O29 O 0.2724(6) 0.51965(16) 0.44559(11) 0.0870(12) Uani 1.0 8 d . . .
 O31 O 0.1477(7) 0.55474(18) 0.51109(13) 0.1056(14) Uani 1.0 8 d . . .
 N16 N 0.0930(8) 0.67280(18) 0.46363(12) 0.0952(17) Uani 1.0 8 d . . .
 N25 N 0.1252(5) 0.61824(14) 0.39421(10) 0.0541(10) Uani 1.0 8 d . . .
 N28 N 0.0820(5) 0.70855(13) 0.24312(10) 0.0528(10) Uani 1.0 8 d . . .
 N30 N 0.0847(5) 0.65876(14) 0.26675(10) 0.0461(9) Uani 1.0 8 d . . .
 C3 C 0.3089(6) 0.48620(18) 0.26645(14) 0.0533(11) Uani 1.0 8 d . . .
 C4 C 0.0900(6) 0.66716(16) 0.31707(12) 0.0453(10) Uani 1.0 8 d . . .
 C5 C 0.1646(6) 0.55224(16) 0.32523(12) 0.0445(10) Uani 1.0 8 d . . .
 C6 C 0.1304(6) 0.44002(17) 0.32835(14) 0.0539(11) Uani 1.0 8 d . . .
 C7 C 0.0378(7) 0.74439(19) 0.11568(13) 0.0598(12) Uani 1.0 8 d . . .
 C8 C 0.0505(6) 0.72372(17) 0.33989(13) 0.0499(11) Uani 1.0 8 d . . .
 C9 C 0.2371(6) 0.43420(17) 0.28782(14) 0.0512(11) Uani 1.0 8 d . . .
 C10 C 0.2745(6) 0.54465(16) 0.28496(13) 0.0474(10) Uani 1.0 8 d . . .
 C11 C 0.0793(6) 0.69814(16) 0.19229(13) 0.0487(11) Uani 1.0 8 d . . .
 C12 C 0.1157(7) 0.64144(18) 0.17047(14) 0.0620(13) Uani 1.0 8 d . . .
 C13 C 0.0498(7) 0.72824(18) 0.38908(13) 0.0565(12) Uani 1.0 8 d . . .
 C14 C 0.0431(7) 0.74986(18) 0.16432(12) 0.0584(12) Uani 1.0 8 d . . .
 C15 C 0.0886(7) 0.67348(19) 0.41588(13) 0.0594(13) Uani 1.0 8 d . . .
 C17 C 0.1111(8) 0.6372(2) 0.12154(15) 0.0776(16) Uani 1.0 8 d . . .
 C18 C 0.0945(6) 0.49881(17) 0.34623(13) 0.0488(11) Uani 1.0 8 d . . .
 C19 C 0.0714(8) 0.6885(2) 0.09280(15) 0.0732(15) Uani 1.0 8 d . . .
 C20 C 0.0120(7) 0.7884(2) 0.41329(15) 0.0688(14) Uani 1.0 8 d . . .
 C21 C 0.2270(9) 0.5121(3) 0.4886(3) 0.0909(18) Uani 1.0 8 d . . .
 C22 C -0.1336(9) 0.9348(3) 0.36380(19) 0.0912(18) Uani 1.0 8 d . . .
 C23 C -0.0609(9) 0.8950(2) 0.40218(19) 0.096(2) Uani 1.0 8 d . . .
 C24 C 0.2755(8) 0.4516(3) 0.51112(19) 0.0951(19) Uani 1.0 8 d . . .
 C27 C 0.1251(6) 0.61472(16) 0.34565(12) 0.0465(10) Uani 1.0 8 d . . .
 H3 H 0.3807 0.4819 0.2395 0.0639 Uiso 1.0 8 calc R . .
 H6 H 0.0839 0.4047 0.3432 0.0647 Uiso 1.0 8 calc R . .
 H8 H 0.0243 0.7588 0.3215 0.0599 Uiso 1.0 8 calc R . .
 H10 H 0.3248 0.5797 0.2706 0.0569 Uiso 1.0 8 calc R . .
 H12 H 0.1432 0.6065 0.1889 0.0744 Uiso 1.0 8 calc R . .
 H14 H 0.0223 0.7884 0.1787 0.0701 Uiso 1.0 8 calc R . .
 H16A H 0.1179 0.6388 0.4786 0.1142 Uiso 1.0 8 calc R . .
 H16B H 0.0709 0.7064 0.4795 0.1142 Uiso 1.0 8 calc R . .
 H17 H 0.1350 0.5989 0.1071 0.0931 Uiso 1.0 8 calc R . .
 H18 H 0.0217 0.5028 0.3730 0.0586 Uiso 1.0 8 calc R . .
 H19 H 0.0678 0.6852 0.0595 0.0878 Uiso 1.0 8 calc R . .
 H22A H -0.0737 0.9259 0.3342 0.1094 Uiso 1.0 8 calc R . .
 H22B H -0.1167 0.9780 0.3720 0.1094 Uiso 1.0 8 calc R . .
 H22C H -0.2579 0.9265 0.3602 0.1094 Uiso 1.0 8 calc R . .
 H23A H 0.0475 0.9132 0.4147 0.1155 Uiso 1.0 8 calc R . .
 H23B H -0.1454 0.8916 0.4283 0.1155 Uiso 1.0 8 calc R . .
 H24A H 0.4002 0.4512 0.5179 0.1141 Uiso 1.0 8 calc R . .
 H24B H 0.2472 0.4180 0.4896 0.1141 Uiso 1.0 8 calc R . .
 H24C H 0.2105 0.4465 0.5405 0.1141 Uiso 1.0 8 calc R . .
 H29 H 0.2420 0.5545 0.4365 0.1044 Uiso 1.0 8 calc R . .


loop_
_atom_site_aniso_label
_atom_site_aniso_U_11
_atom_site_aniso_U_22
_atom_site_aniso_U_33
_atom_site_aniso_U_12
_atom_site_aniso_U_13
_atom_site_aniso_U_23
 Cl1 0.0941(11) 0.0466(6) 0.0799(8) 0.0092(6) 0.0047(7) -0.0070(6)
 Cl2 0.1727(18) 0.0845(9) 0.0446(7) 0.0317(10) 0.0063(8) 0.0181(6)
 O1 0.117(4) 0.0487(16) 0.0535(17) 0.0055(18) 0.0058(18) -0.0127(14)
 O3 0.195(5) 0.074(3) 0.0438(19) 0.013(3) 0.010(2) -0.0155(16)
 O29 0.112(4) 0.092(3) 0.057(2) 0.024(3) -0.001(2) 0.0177(18)
 O31 0.145(5) 0.103(3) 0.069(3) 0.000(3) -0.007(3) 0.004(3)
 N16 0.178(6) 0.072(3) 0.035(2) 0.013(3) 0.004(3) -0.0027(19)
 N25 0.073(3) 0.055(2) 0.0349(18) 0.0015(18) -0.0006(17) 0.0036(15)
 N28 0.080(3) 0.0405(18) 0.0378(18) -0.0037(17) 0.0044(17) 0.0012(15)
 N30 0.060(3) 0.0434(18) 0.0353(17) -0.0032(16) 0.0032(15) -0.0002(14)
 C3 0.059(4) 0.052(3) 0.049(3) 0.003(2) 0.012(2) -0.0019(19)
 C4 0.056(3) 0.043(2) 0.037(2) -0.0033(19) -0.0008(19) -0.0038(17)
 C5 0.052(3) 0.044(2) 0.037(2) -0.0003(19) -0.0076(18) 0.0003(17)
 C6 0.063(4) 0.044(3) 0.055(3) -0.008(2) -0.004(3) 0.0069(19)
 C7 0.082(4) 0.057(3) 0.041(3) 0.007(3) 0.004(2) 0.008(2)
 C8 0.058(4) 0.045(2) 0.046(3) -0.0037(19) 0.0059(19) -0.0014(18)
 C9 0.056(3) 0.043(2) 0.055(3) 0.006(2) -0.005(3) 0.0002(19)
 C10 0.052(3) 0.045(3) 0.046(2) -0.0024(19) 0.005(2) 0.0063(17)
 C11 0.063(4) 0.048(3) 0.035(2) -0.001(2) 0.0042(19) -0.0023(18)
 C12 0.090(4) 0.050(3) 0.046(3) -0.000(3) 0.008(3) 0.002(2)
 C13 0.080(4) 0.050(3) 0.039(3) -0.001(3) 0.004(2) -0.0050(18)
 C14 0.089(4) 0.048(3) 0.038(3) 0.009(3) 0.004(2) 0.0001(19)
 C15 0.082(4) 0.057(3) 0.040(3) 0.001(3) 0.008(3) -0.008(2)
 C17 0.125(6) 0.058(3) 0.050(3) 0.006(3) 0.009(3) -0.013(3)
 C18 0.057(3) 0.049(3) 0.040(2) -0.002(2) 0.001(2) 0.0040(18)
 C19 0.110(5) 0.071(3) 0.039(3) 0.001(3) 0.008(3) -0.005(3)
 C20 0.102(5) 0.059(3) 0.045(3) 0.001(3) 0.008(3) -0.011(3)
 C21 0.084(5) 0.113(5) 0.075(4) 0.009(4) -0.013(4) 0.018(4)
 C22 0.098(5) 0.071(4) 0.104(4) 0.026(3) 0.009(4) -0.004(3)
 C23 0.156(7) 0.053(3) 0.080(4) 0.008(4) 0.006(4) -0.024(3)
 C24 0.095(5) 0.110(5) 0.080(4) 0.016(4) -0.010(4) 0.042(4)
 C27 0.053(3) 0.048(3) 0.038(2) -0.0019(19) 0.0007(19) 0.0033(18)

#==============================================================================
_computing_data_collection
                                 'CrystalClear-SM Expert 2.0 r4 (Rigaku, 2009)'
_computing_cell_refinement             'CrystalClear-SM Expert 2.0 r4'
_computing_data_reduction              'CrystalClear-SM Expert 2.0 r4'
_computing_structure_solution          'Il Milione (Burla, et al., 2007)'
_computing_structure_refinement        'SHELXL97 (Sheldrick, 2008)'
_computing_publication_material        'CrystalStructure 4.0 (Rigaku, 2010)'
_computing_molecular_graphics          'CrystalStructure 4.0'

#==============================================================================
# MOLECULAR GEOMETRY

_geom_special_details
;
    ENTER SPECIAL DETAILS OF THE MOLECULAR GEOMETRY
;

loop_
_geom_bond_atom_site_label_1
_geom_bond_atom_site_label_2
_geom_bond_distance
_geom_bond_publ_flag
_geom_bond_site_symmetry_1
_geom_bond_site_symmetry_2
Cl1 C9 1.740(4) yes . .
Cl2 C7 1.745(5) yes . .
O1 C20 1.328(6) yes . .
O1 C23 1.452(6) yes . .
O3 C20 1.209(6) yes . .
O29 C21 1.257(7) yes . .
O31 C21 1.257(8) yes . .
N16 C15 1.331(5) yes . .
N25 C15 1.355(5) yes . .
N25 C27 1.355(5) yes . .
N28 N30 1.252(4) yes . .
N28 C11 1.434(5) yes . .
N30 C4 1.414(5) yes . .
C3 C9 1.373(6) yes . .
C3 C10 1.377(6) yes . .
C4 C8 1.398(5) yes . .
C4 C27 1.401(5) yes . .
C5 C10 1.405(6) yes . .
C5 C18 1.388(6) yes . .
C5 C27 1.482(5) yes . .
C6 C9 1.392(6) yes . .
C6 C18 1.379(6) yes . .
C7 C14 1.361(5) yes . .
C7 C19 1.378(6) yes . .
C8 C13 1.374(6) yes . .
C11 C12 1.384(6) yes . .
C11 C14 1.380(6) yes . .
C12 C17 1.367(6) yes . .
C13 C15 1.419(6) yes . .
C13 C20 1.481(6) yes . .
C17 C19 1.391(7) yes . .
C21 C24 1.484(9) yes . .
C22 C23 1.473(8) yes . .
O29 H29 0.820 no . .
N16 H16A 0.860 no . .
N16 H16B 0.860 no . .
C3 H3 0.930 no . .
C6 H6 0.930 no . .
C8 H8 0.930 no . .
C10 H10 0.930 no . .
C12 H12 0.930 no . .
C14 H14 0.930 no . .
C17 H17 0.930 no . .
C18 H18 0.930 no . .
C19 H19 0.930 no . .
C22 H22A 0.960 no . .
C22 H22B 0.960 no . .
C22 H22C 0.960 no . .
C23 H23A 0.970 no . .
C23 H23B 0.970 no . .
C24 H24A 0.960 no . .
C24 H24B 0.960 no . .
C24 H24C 0.960 no . .

loop_
_geom_angle_atom_site_label_1
_geom_angle_atom_site_label_2
_geom_angle_atom_site_label_3
_geom_angle
_geom_angle_publ_flag
_geom_angle_site_symmetry_1
_geom_angle_site_symmetry_2
_geom_angle_site_symmetry_3
C20 O1 C23 116.5(4) yes . . .
C15 N25 C27 119.6(3) yes . . .
N30 N28 C11 112.8(3) yes . . .
N28 N30 C4 114.4(3) yes . . .
C9 C3 C10 119.9(4) yes . . .
N30 C4 C8 123.7(4) yes . . .
N30 C4 C27 117.9(3) yes . . .
C8 C4 C27 118.3(3) yes . . .
C10 C5 C18 117.8(4) yes . . .
C10 C5 C27 122.0(4) yes . . .
C18 C5 C27 120.2(4) yes . . .
C9 C6 C18 119.2(4) yes . . .
Cl2 C7 C14 119.6(4) yes . . .
Cl2 C7 C19 118.4(3) yes . . .
C14 C7 C19 122.0(4) yes . . .
C4 C8 C13 121.0(4) yes . . .
Cl1 C9 C3 120.4(4) yes . . .
Cl1 C9 C6 119.1(3) yes . . .
C3 C9 C6 120.5(4) yes . . .
C3 C10 C5 121.0(4) yes . . .
N28 C11 C12 124.6(4) yes . . .
N28 C11 C14 115.9(3) yes . . .
C12 C11 C14 119.6(4) yes . . .
C11 C12 C17 119.5(4) yes . . .
C8 C13 C15 117.8(4) yes . . .
C8 C13 C20 121.1(4) yes . . .
C15 C13 C20 121.1(4) yes . . .
C7 C14 C11 119.9(4) yes . . .
N16 C15 N25 115.5(4) yes . . .
N16 C15 C13 122.7(4) yes . . .
N25 C15 C13 121.8(4) yes . . .
C12 C17 C19 121.8(4) yes . . .
C5 C18 C6 121.5(4) yes . . .
C7 C19 C17 117.2(4) yes . . .
O1 C20 O3 123.7(4) yes . . .
O1 C20 C13 112.0(4) yes . . .
O3 C20 C13 124.3(4) yes . . .
O29 C21 O31 120.8(6) yes . . .
O29 C21 C24 116.6(6) yes . . .
O31 C21 C24 122.6(6) yes . . .
O1 C23 C22 108.3(4) yes . . .
N25 C27 C4 121.6(4) yes . . .
N25 C27 C5 115.7(3) yes . . .
C4 C27 C5 122.8(3) yes . . .
C21 O29 H29 109.462 no . . .
C15 N16 H16A 120.005 no . . .
C15 N16 H16B 119.997 no . . .
H16A N16 H16B 119.997 no . . .
C9 C3 H3 120.056 no . . .
C10 C3 H3 120.053 no . . .
C9 C6 H6 120.389 no . . .
C18 C6 H6 120.402 no . . .
C4 C8 H8 119.502 no . . .
C13 C8 H8 119.485 no . . .
C3 C10 H10 119.488 no . . .
C5 C10 H10 119.488 no . . .
C11 C12 H12 120.280 no . . .
C17 C12 H12 120.266 no . . .
C7 C14 H14 120.020 no . . .
C11 C14 H14 120.032 no . . .
C12 C17 H17 119.113 no . . .
C19 C17 H17 119.090 no . . .
C5 C18 H18 119.227 no . . .
C6 C18 H18 119.235 no . . .
C7 C19 H19 121.379 no . . .
C17 C19 H19 121.392 no . . .
C23 C22 H22A 109.475 no . . .
C23 C22 H22B 109.469 no . . .
C23 C22 H22C 109.468 no . . .
H22A C22 H22B 109.472 no . . .
H22A C22 H22C 109.477 no . . .
H22B C22 H22C 109.467 no . . .
O1 C23 H23A 110.041 no . . .
O1 C23 H23B 110.051 no . . .
C22 C23 H23A 110.044 no . . .
C22 C23 H23B 110.047 no . . .
H23A C23 H23B 108.400 no . . .
C21 C24 H24A 109.458 no . . .
C21 C24 H24B 109.467 no . . .
C21 C24 H24C 109.468 no . . .
H24A C24 H24B 109.476 no . . .
H24A C24 H24C 109.484 no . . .
H24B C24 H24C 109.474 no . . .

loop_
_geom_torsion_atom_site_label_1
_geom_torsion_atom_site_label_2
_geom_torsion_atom_site_label_3
_geom_torsion_atom_site_label_4
_geom_torsion
_geom_torsion_publ_flag
_geom_torsion_site_symmetry_1
_geom_torsion_site_symmetry_2
_geom_torsion_site_symmetry_3
_geom_torsion_site_symmetry_4
C20 O1 C23 C22 -168.6(4) no . . . .
C23 O1 C20 O3 2.4(8) no . . . .
C23 O1 C20 C13 -178.9(4) no . . . .
C15 N25 C27 C4 0.7(6) no . . . .
C15 N25 C27 C5 -179.3(4) no . . . .
C27 N25 C15 N16 -179.5(4) no . . . .
C27 N25 C15 C13 0.0(7) no . . . .
N30 N28 C11 C12 -13.9(6) no . . . .
N30 N28 C11 C14 168.4(4) no . . . .
C11 N28 N30 C4 179.2(3) no . . . .
N28 N30 C4 C8 15.6(6) no . . . .
N28 N30 C4 C27 -168.8(4) no . . . .
C9 C3 C10 C5 -0.9(6) no . . . .
C10 C3 C9 Cl1 -179.3(4) no . . . .
C10 C3 C9 C6 -0.4(6) no . . . .
N30 C4 C8 C13 176.9(4) no . . . .
N30 C4 C27 N25 -177.2(4) no . . . .
N30 C4 C27 C5 2.9(6) no . . . .
C8 C4 C27 N25 -1.4(6) no . . . .
C8 C4 C27 C5 178.7(4) no . . . .
C27 C4 C8 C13 1.4(6) no . . . .
C10 C5 C18 C6 -0.2(6) no . . . .
C18 C5 C10 C3 1.1(6) no . . . .
C10 C5 C27 N25 -138.7(4) no . . . .
C10 C5 C27 C4 41.2(6) no . . . .
C27 C5 C10 C3 -179.7(4) no . . . .
C18 C5 C27 N25 40.4(6) no . . . .
C18 C5 C27 C4 -139.7(4) no . . . .
C27 C5 C18 C6 -179.3(4) no . . . .
C9 C6 C18 C5 -1.1(6) no . . . .
C18 C6 C9 Cl1 -179.8(4) no . . . .
C18 C6 C9 C3 1.4(6) no . . . .
Cl2 C7 C14 C11 177.9(3) no . . . .
Cl2 C7 C19 C17 -179.1(4) no . . . .
C14 C7 C19 C17 0.1(8) no . . . .
C19 C7 C14 C11 -1.4(8) no . . . .
C4 C8 C13 C15 -0.6(7) no . . . .
C4 C8 C13 C20 178.6(4) no . . . .
N28 C11 C12 C17 -179.3(4) no . . . .
N28 C11 C14 C7 180.0(4) no . . . .
C12 C11 C14 C7 2.1(7) no . . . .
C14 C11 C12 C17 -1.6(7) no . . . .
C11 C12 C17 C19 0.3(8) no . . . .
C8 C13 C15 N16 179.4(4) no . . . .
C8 C13 C15 N25 -0.1(7) no . . . .
C8 C13 C20 O1 2.2(7) no . . . .
C8 C13 C20 O3 -179.0(5) no . . . .
C15 C13 C20 O1 -178.6(4) no . . . .
C15 C13 C20 O3 0.2(8) no . . . .
C20 C13 C15 N16 0.2(8) no . . . .
C20 C13 C15 N25 -179.3(4) no . . . .
C12 C17 C19 C7 0.4(8) no . . . .

loop_
_geom_contact_atom_site_label_1
_geom_contact_atom_site_label_2
_geom_contact_distance
_geom_contact_publ_flag
_geom_contact_site_symmetry_1
_geom_contact_site_symmetry_2
O1 C8 2.689(5) no . .
O3 N16 2.705(5) no . .
O3 C15 2.903(5) no . .
O3 C23 2.663(6) no . .
N16 C20 2.907(6) no . .
N16 C27 3.522(5) no . .
N25 C8 2.774(5) no . .
N25 C18 2.892(5) no . .
N28 C8 2.726(5) no . .
N28 C27 3.506(5) no . .
N30 C5 2.865(5) no . .
N30 C10 2.875(5) no . .
N30 C12 2.718(5) no . .
N30 C14 3.470(5) no . .
C3 C18 2.763(6) no . .
C4 C10 3.099(5) no . .
C4 C11 3.540(5) no . .
C4 C15 2.756(5) no . .
C5 C9 2.785(5) no . .
C6 C10 2.766(6) no . .
C7 C12 2.743(6) no . .
C11 C19 2.780(6) no . .
C13 C27 2.771(6) no . .
C14 C17 2.737(6) no . .
C20 C22 3.593(7) no . .
Cl1 N28 3.453(3) no . 2_545
Cl2 N16 3.384(4) no . 3_564
Cl2 C20 3.599(6) no . 8_455
O29 N16 3.579(6) no . .
O29 N25 2.780(5) no . .
O29 C5 3.520(5) no . .
O29 C18 3.109(5) no . .
O31 O31 3.291(7) no . 5_566
O31 N16 2.880(6) no . .
O31 N25 3.532(5) no . .
O31 C21 3.169(8) no . 5_566
O31 C23 3.440(8) no . 6_566
O31 C24 3.256(8) no . 5_566
N16 Cl2 3.384(4) no . 3_565
N16 O29 3.579(6) no . .
N16 O31 2.880(6) no . .
N25 O29 2.780(5) no . .
N25 O31 3.532(5) no . .
N25 C21 3.557(7) no . .
N28 Cl1 3.453(3) no . 2_555
C5 O29 3.520(5) no . .
C10 C12 3.530(6) no . 8_555
C12 C10 3.530(6) no . 8_455
C18 O29 3.109(5) no . .
C20 Cl2 3.599(6) no . 8_555
C21 O31 3.169(8) no . 5_566
C21 N25 3.557(7) no . .
C21 C21 3.524(9) no . 5_566
C23 O31 3.440(8) no . 6_466
C24 O31 3.256(8) no . 5_566
Cl1 H3 2.8061 no . .
Cl1 H6 2.8030 no . .
Cl2 H14 2.7815 no . .
Cl2 H19 2.7927 no . .
O1 H8 2.3564 no . .
O1 H22A 2.4117 no . .
O1 H22B 3.1772 no . .
O1 H22C 2.7226 no . .
O3 H16A 3.5046 no . .
O3 H16B 2.0633 no . .
O3 H23A 2.7822 no . .
O3 H23B 2.4952 no . .
O29 H24A 2.6697 no . .
O29 H24B 2.5017 no . .
O29 H24C 3.1067 no . .
O31 H24A 2.9276 no . .
O31 H24B 3.0767 no . .
O31 H24C 2.4997 no . .
O31 H29 2.1959 no . .
N25 H16A 2.3930 no . .
N25 H16B 3.0609 no . .
N25 H18 2.6565 no . .
N28 H8 2.4723 no . .
N28 H10 3.3973 no . .
N28 H12 2.6925 no . .
N28 H14 2.5181 no . .
N30 H8 2.6667 no . .
N30 H10 2.4814 no . .
N30 H12 2.4782 no . .
C3 H6 3.2392 no . .
C3 H12 3.5847 no . .
C4 H10 2.8847 no . .
C5 H3 3.2590 no . .
C5 H6 3.2521 no . .
C6 H3 3.2400 no . .
C7 H17 3.2054 no . .
C9 H10 3.2159 no . .
C9 H18 3.2283 no . .
C10 H12 3.1451 no . .
C10 H18 3.2339 no . .
C11 H17 3.2124 no . .
C12 H10 3.4665 no . .
C12 H14 3.2290 no . .
C12 H19 3.2498 no . .
C13 H16A 3.1858 no . .
C13 H16B 2.5671 no . .
C14 H12 3.2299 no . .
C14 H19 3.2357 no . .
C15 H8 3.2374 no . .
C18 H10 3.2329 no . .
C19 H12 3.2462 no . .
C19 H14 3.2298 no . .
C20 H8 2.6365 no . .
C20 H16B 2.5838 no . .
C20 H23A 2.6815 no . .
C20 H23B 2.5405 no . .
C24 H29 3.0367 no . .
C27 H8 3.2442 no . .
C27 H10 2.6851 no . .
C27 H18 2.6306 no . .
H3 H10 2.3002 no . .
H3 H12 3.5067 no . .
H6 H18 2.3039 no . .
H10 H12 2.7175 no . .
H12 H17 2.2880 no . .
H17 H19 2.3277 no . .
H22A H23A 2.4364 no . .
H22A H23B 2.7755 no . .
H22B H23A 2.2062 no . .
H22B H23B 2.4328 no . .
H22C H23A 2.7742 no . .
H22C H23B 2.2087 no . .
H24A H29 3.3826 no . .
H24B H29 3.2712 no . .
Cl1 H8 3.0475 no . 2_545
Cl1 H14 3.2161 no . 2_545
Cl1 H14 3.1690 no . 7_545
Cl1 H22A 3.2477 no . 2_545
Cl1 H22A 3.4806 no . 7_545
Cl2 H6 2.9851 no . 7_555
Cl2 H16A 3.2138 no . 3_564
Cl2 H16B 2.9139 no . 3_564
Cl2 H22C 3.5714 no . 8_555
Cl2 H23B 3.3091 no . 8_555
Cl2 H24B 3.5060 no . 7_555
O3 H19 2.9351 no . 3_565
O3 H24B 3.3201 no . 2_555
O29 H16A 2.9485 no . .
O29 H17 3.5373 no . 8_555
O29 H18 2.7938 no . .
O29 H22B 3.4272 no . 2_545
O29 H23A 2.7878 no . 2_545
O29 H24A 2.7439 no . 5_666
O31 H16A 2.0238 no . .
O31 H16B 3.4100 no . .
O31 H23B 2.5708 no . 6_566
O31 H24A 3.5090 no . 5_666
O31 H24B 3.0370 no . 5_566
O31 H24C 3.0613 no . 5_566
N16 H24B 3.4736 no . 5_566
N16 H24C 3.4306 no . 5_566
N16 H29 2.8692 no . .
N25 H24C 3.4129 no . 5_566
N25 H29 2.0061 no . .
N28 H10 3.3926 no . 8_455
N30 H10 2.7913 no . 8_455
C3 H3 3.2379 no . 8_455
C3 H22A 3.0364 no . 2_545
C3 H22A 3.5604 no . 7_545
C5 H3 3.1792 no . 8_455
C5 H29 3.1559 no . .
C6 H3 2.8166 no . 8_455
C6 H14 3.4461 no . 7_545
C6 H22A 3.3635 no . 2_545
C6 H22C 2.9627 no . 2_445
C6 H23A 3.4672 no . 2_545
C9 H3 2.9766 no . 8_455
C9 H22A 2.8560 no . 2_545
C10 H3 3.3317 no . 8_455
C10 H12 3.1658 no . 8_555
C11 H10 3.3434 no . 8_455
C12 H10 3.0438 no . 8_455
C14 H6 3.4528 no . 7_555
C15 H29 2.8536 no . .
C17 H22B 3.4078 no . 7_545
C17 H24A 3.4526 no . 4_564
C17 H24C 3.1811 no . 4_564
C18 H3 2.9059 no . 8_455
C18 H22C 2.9997 no . 2_445
C18 H29 2.9977 no . .
C21 H16A 2.8435 no . .
C21 H18 3.5804 no . .
C21 H23A 3.4085 no . 2_545
C21 H23B 3.2442 no . 6_566
C21 H24A 2.9261 no . 5_666
C21 H24C 3.5131 no . 5_566
C22 H3 3.5749 no . 7_555
C22 H6 3.5070 no . 2_455
C22 H18 3.2797 no . 2_455
C23 H24B 3.4320 no . 2_555
C24 H16A 3.5543 no . 5_566
C24 H17 2.9612 no . 4_565
C24 H19 3.4323 no . 4_565
C24 H23A 3.1121 no . 2_545
C24 H24A 3.3102 no . 5_666
C27 H29 2.9744 no . .
H3 C3 3.2379 no . 8_555
H3 C5 3.1792 no . 8_555
H3 C6 2.8166 no . 8_555
H3 C9 2.9766 no . 8_555
H3 C10 3.3317 no . 8_555
H3 C18 2.9059 no . 8_555
H3 C22 3.5749 no . 7_545
H3 H6 3.2238 no . 8_555
H3 H18 3.3401 no . 8_555
H3 H22A 3.2429 no . 2_545
H3 H22A 3.3200 no . 7_545
H3 H22C 3.1594 no . 7_545
H6 Cl2 2.9851 no . 7_545
H6 C14 3.4528 no . 7_545
H6 C22 3.5070 no . 2_445
H6 H3 3.2238 no . 8_455
H6 H14 2.6823 no . 7_545
H6 H22C 2.5494 no . 2_445
H6 H23A 3.4262 no . 2_545
H8 Cl1 3.0475 no . 2_555
H10 N28 3.3926 no . 8_555
H10 N30 2.7913 no . 8_555
H10 C11 3.3434 no . 8_555
H10 C12 3.0438 no . 8_555
H10 H12 2.7160 no . 8_555
H12 C10 3.1658 no . 8_455
H12 H10 2.7160 no . 8_455
H12 H22B 3.2366 no . 7_545
H14 Cl1 3.2161 no . 2_555
H14 Cl1 3.1690 no . 7_555
H14 C6 3.4461 no . 7_555
H14 H6 2.6823 no . 7_555
H14 H22C 3.5561 no . 8_555
H16A Cl2 3.2138 no . 3_565
H16A O29 2.9485 no . .
H16A O31 2.0238 no . .
H16A C21 2.8435 no . .
H16A C24 3.5543 no . 5_566
H16A H23B 3.2161 no . 6_566
H16A H24B 3.1390 no . 5_566
H16A H24C 3.1224 no . 5_566
H16A H29 2.3446 no . .
H16B Cl2 2.9139 no . 3_565
H16B O31 3.4100 no . .
H16B H19 3.2160 no . 3_565
H17 O29 3.5373 no . 8_455
H17 C24 2.9612 no . 4_564
H17 H22B 2.6531 no . 7_545
H17 H24A 2.7191 no . 4_564
H17 H24B 3.4108 no . 4_564
H17 H24C 2.3970 no . 4_564
H17 H29 3.3433 no . 8_455
H18 O29 2.7938 no . .
H18 C21 3.5804 no . .
H18 C22 3.2797 no . 2_445
H18 H3 3.3401 no . 8_455
H18 H22B 3.1028 no . 2_445
H18 H22C 2.5981 no . 2_445
H18 H24C 3.1720 no . 5_566
H18 H29 2.6690 no . .
H19 O3 2.9351 no . 3_564
H19 C24 3.4323 no . 4_564
H19 H16B 3.2160 no . 3_564
H19 H24A 3.1487 no . 4_564
H19 H24B 3.2592 no . 4_564
H19 H24C 3.3195 no . 4_564
H22A Cl1 3.2477 no . 2_555
H22A Cl1 3.4806 no . 7_555
H22A C3 3.0364 no . 2_555
H22A C3 3.5604 no . 7_555
H22A C6 3.3635 no . 2_555
H22A C9 2.8560 no . 2_555
H22A H3 3.2429 no . 2_555
H22A H3 3.3200 no . 7_555
H22B O29 3.4272 no . 2_555
H22B C17 3.4078 no . 7_555
H22B H12 3.2366 no . 7_555
H22B H17 2.6531 no . 7_555
H22B H18 3.1028 no . 2_455
H22B H24A 3.4234 no . 6_466
H22B H24C 3.2018 no . 6_466
H22C Cl2 3.5714 no . 8_455
H22C C6 2.9627 no . 2_455
H22C C18 2.9997 no . 2_455
H22C H3 3.1594 no . 7_555
H22C H6 2.5494 no . 2_455
H22C H14 3.5561 no . 8_455
H22C H18 2.5981 no . 2_455
H23A O29 2.7878 no . 2_555
H23A C6 3.4672 no . 2_555
H23A C21 3.4085 no . 2_555
H23A C24 3.1121 no . 2_555
H23A H6 3.4262 no . 2_555
H23A H24A 3.0145 no . 2_555
H23A H24B 2.6022 no . 2_555
H23A H29 3.4681 no . 2_555
H23B Cl2 3.3091 no . 8_455
H23B O31 2.5708 no . 6_466
H23B C21 3.2442 no . 6_466
H23B H16A 3.2161 no . 6_466
H23B H24A 3.3580 no . 2_555
H23B H24B 3.5024 no . 2_555
H24A O29 2.7439 no . 5_666
H24A O31 3.5090 no . 5_666
H24A C17 3.4526 no . 4_565
H24A C21 2.9261 no . 5_666
H24A C24 3.3102 no . 5_666
H24A H17 2.7191 no . 4_565
H24A H19 3.1487 no . 4_565
H24A H22B 3.4234 no . 6_566
H24A H23A 3.0145 no . 2_545
H24A H23B 3.3580 no . 2_545
H24A H24A 2.7593 no . 5_666
H24A H29 2.9873 no . 5_666
H24B Cl2 3.5060 no . 7_545
H24B O3 3.3201 no . 2_545
H24B O31 3.0370 no . 5_566
H24B N16 3.4736 no . 5_566
H24B C23 3.4320 no . 2_545
H24B H16A 3.1390 no . 5_566
H24B H17 3.4108 no . 4_565
H24B H19 3.2592 no . 4_565
H24B H23A 2.6022 no . 2_545
H24B H23B 3.5024 no . 2_545
H24C O31 3.0613 no . 5_566
H24C N16 3.4306 no . 5_566
H24C N25 3.4129 no . 5_566
H24C C17 3.1811 no . 4_565
H24C C21 3.5131 no . 5_566
H24C H16A 3.1224 no . 5_566
H24C H17 2.3970 no . 4_565
H24C H18 3.1720 no . 5_566
H24C H19 3.3195 no . 4_565
H24C H22B 3.2018 no . 6_566
H24C H29 3.4746 no . 5_566
H29 N16 2.8692 no . .
H29 N25 2.0061 no . .
H29 C5 3.1559 no . .
H29 C15 2.8536 no . .
H29 C18 2.9977 no . .
H29 C27 2.9744 no . .
H29 H16A 2.3446 no . .
H29 H17 3.3433 no . 8_555
H29 H18 2.6690 no . .
H29 H23A 3.4681 no . 2_545
H29 H24A 2.9873 no . 5_666
H29 H24C 3.4746 no . 5_566

#==============================================================================
loop_
_geom_hbond_atom_site_label_D
_geom_hbond_atom_site_label_H
_geom_hbond_atom_site_label_A
_geom_hbond_site_symmetry_D
_geom_hbond_site_symmetry_H
_geom_hbond_site_symmetry_A
_geom_hbond_distance_DA
_geom_hbond_distance_DH
_geom_hbond_distance_HA
_geom_hbond_angle_DHA
_geom_hbond_publ_flag
O29 H29 N25 . . . 2.780(5) 0.820 2.006 157.2 no
N16 H16A O31 . . . 2.880(6) 0.860 2.024 173.0 no
N16 H16B O3 . . . 2.705(5) 0.860 2.063 130.8 no

#==============================================================================
# Additional structures and associated data_? identifiers
# should be added at this point if there is more than one 
# structure analysis in the CIF.

#==============================================================================
#     End of CIF
#==============================================================================
