# Supplementary material for: Approaches towards the synthesis of a novel class of 2-amino-5-arylazonicotinate, pyridazinone and pyrido[2,3-d]pyrimidine derivatives as potent antimicrobial agents
Source: Chem Cent J. 2013 Jul 17;7:123. doi: 10.1186/1752-153X-7-123 (PMC3751453; doi:10.1186/1752-153X-7-123)
Supplement: Additional files 7 — CIF file of compound 10a. [file 1752-153X-7-123-S7.cif]

data_global
_audit_creation_method                  'APEX2 v2012.4-3'

_publ_requested_journal                 ?

_publ_contact_author_name               ?
_publ_contact_author_address            
;
;
_publ_contact_author_email              ?
_publ_contact_author_fax                ?
_publ_contact_author_phone              ?

_publ_section_title                     
;
;
_publ_section_abstract                  
;
;
_publ_section_references                
;
;
_publ_section_comment                   
;
;

data_I
_chemical_name_systematic               ?
_chemical_name_common                   Hamada_F6_14_03_12
_chemical_formula_moiety                ?
_chemical_formula_sum                   'C20 H15 Cl N2 O4'
_chemical_formula_iupac                 ?
_chemical_formula_weight                382.79

_chemical_melting_point                 ?

_space_group_crystal_system             monoclinic
_space_group_name_H-M_alt               'P 1 21/c 1'
_space_group_name_Hall                  '-P 2ybc'
loop_
    _space_group_symop_operation_xyz
    'x, y, z'
    '-x, y+1/2, -z+1/2'
    '-x, -y, -z'
    'x, -y-1/2, z-1/2'

_cell_length_a                          9.8702(7)
_cell_length_b                          18.7297(14)
_cell_length_c                          19.4912(15)
_cell_angle_alpha                       90
_cell_angle_beta                        92.397(4)
_cell_angle_gamma                       90
_cell_volume                            3600.1(5)
_cell_formula_units_Z                   8
_cell_measurement_reflns_used           9712
_cell_measurement_theta_min             3.2738
_cell_measurement_theta_max             66.0952
_cell_measurement_temperature           296.(2)

_exptl_crystal_description              Block
_exptl_crystal_colour                   'clear light colourless'
_exptl_crystal_size_max                 0.190
_exptl_crystal_size_mid                 0.160
_exptl_crystal_size_min                 0.040
_exptl_crystal_density_diffrn           1.412
_exptl_crystal_density_meas             ?
_exptl_crystal_density_method           'not measured'
_exptl_crystal_F_000                    1584

_exptl_absorpt_coefficient_mu           2.135
_exptl_absorpt_correction_type          multi-scan
_exptl_absorpt_process_details          'SADABS V2008/1 (Bruker AXS)'
_exptl_absorpt_correction_T_min         0.69
_exptl_absorpt_correction_T_max         0.92

_exptl_special_details                  
;
; 

_diffrn_ambient_temperature             296.(2)

_diffrn_source                          ?
_diffrn_source_type                     'Incoatec Cu-ImS'

_diffrn_radiation_type                  'Cu K\a'
_diffrn_radiation_wavelength            1.54178
_diffrn_radiation_monochromator         'mirror optics'

_diffrn_measurement_device_type         'Bruker X8 Prospector'
_diffrn_measurement_method              'omega and phi scans'

_diffrn_detector_area_resol_mean        8.3333

_diffrn_reflns_number                   20422
_diffrn_reflns_av_R_equivalents         0.0458
_diffrn_reflns_av_sigmaI/netI           0.0453
_diffrn_reflns_theta_min                4.54
_diffrn_reflns_theta_max                66.63
_diffrn_reflns_theta_full               66.63
_diffrn_measured_fraction_theta_max     0.968
_diffrn_measured_fraction_theta_full    0.968
_diffrn_reflns_limit_h_min              -11
_diffrn_reflns_limit_h_max              11
_diffrn_reflns_limit_k_min              -22
_diffrn_reflns_limit_k_max              18
_diffrn_reflns_limit_l_min              -23
_diffrn_reflns_limit_l_max              23

_refine_special_details                 
;
Refinement of F^2^ against ALL reflections.  The weighted R-factor wR and
goodness of fit S are based on F^2^, conventional R-factors R are based
on F, with F set to zero for negative F^2^. The threshold expression of
F^2^ > 2sigma(F^2^) is used only for calculating R-factors(gt) etc. and is
not relevant to the choice of reflections for refinement.  R-factors based
on F^2^ are statistically about twice as large as those based on F, and R-
factors based on ALL data will be even larger.
;

_reflns_number_total                    6168
_reflns_number_gt                       5064
_reflns_threshold_expression            >2sigma(I)

_refine_ls_structure_factor_coef        Fsqd
_refine_ls_matrix_type                  full
_refine_ls_R_factor_all                 0.0685
_refine_ls_R_factor_gt                  0.0468
_refine_ls_wR_factor_gt                 0.1277
_refine_ls_wR_factor_ref                0.1346
_refine_ls_goodness_of_fit_ref          1.054
_refine_ls_restrained_S_all             1.053
_refine_ls_number_reflns                6168
_refine_ls_number_parameters            499
_refine_ls_number_restraints            8
_refine_ls_hydrogen_treatment           constr
_refine_ls_weighting_scheme             calc
_refine_ls_weighting_details
    'calc w=1/[\s^2^(Fo^2^)+(0.0652P)^2^+1.2782P] where P=(Fo^2^+2Fc^2^)/3'

_atom_sites_solution_hydrogens          geom
_atom_sites_solution_primary            direct
_atom_sites_solution_secondary          difmap

_refine_ls_shift/su_max                 0.001
_refine_ls_shift/su_mean                0.000
_refine_diff_density_max                0.492
_refine_diff_density_min                -0.387
_refine_ls_extinction_method            none
_refine_ls_extinction_coef              ?

loop_
    _atom_type_symbol
    _atom_type_description
    _atom_type_scat_dispersion_real
    _atom_type_scat_dispersion_imag
    _atom_type_scat_source
    C C 0.0181 0.0091 'International Tables Vol C Tables 4.2.6.8 and 6.1.1.4'
    H H 0.0000 0.0000 'International Tables Vol C Tables 4.2.6.8 and 6.1.1.4'
    N N 0.0311 0.0180 'International Tables Vol C Tables 4.2.6.8 and 6.1.1.4'
    O O 0.0492 0.0322 'International Tables Vol C Tables 4.2.6.8 and 6.1.1.4'
    Cl Cl 0.3639 0.7018
     'International Tables Vol C Tables 4.2.6.8 and 6.1.1.4'

_computing_data_collection              
    'Bruker Instrument Service v2011.2.0.0'
_computing_cell_refinement              'SAINT V7.68A (Bruker AXS, 2009)'
_computing_data_reduction               'SAINT V7.68A (Bruker AXS, 2009)'
_computing_structure_solution           'SHELXS-97 (Sheldrick, 2008)'
_computing_structure_refinement         'SHELXL-97 (Sheldrick, 2008)'
_computing_molecular_graphics           ?
_computing_publication_material         ?

loop_
    _atom_site_type_symbol
    _atom_site_label
    _atom_site_fract_x
    _atom_site_fract_y
    _atom_site_fract_z
    _atom_site_U_iso_or_equiv
    _atom_site_adp_type
    _atom_site_calc_flag
    _atom_site_refinement_flags
    _atom_site_occupancy
    _atom_site_disorder_assembly
    _atom_site_disorder_group
    O O8 0.5653(2) 0.97082(10) 0.29167(9) 0.0888(7) Uani d D 1.0 A .
    C C38 0.5178(3) 0.92649(13) 0.33402(11) 0.0591(6) Uani d D 1.0 . .
    O O7A 0.568(2) 0.9247(8) 0.3924(4) 0.107(6) Uani d PDU 0.54(3) A 1
    O O7B 0.481(2) 0.9484(6) 0.3904(6) 0.095(5) Uani d PDU 0.46(3) A 2
    Cl Cl1 0.22285(9) 0.49326(4) 0.49697(4) 0.0934(3) Uani d . 1.0 . .
    Cl Cl2 -0.25823(7) 0.54467(4) 0.23957(4) 0.0805(2) Uani d . 1.0 . .
    O O1 0.61936(18) 0.70934(11) 0.32502(8) 0.0727(5) Uani d . 1.0 . .
    O O2 1.02848(17) 0.81486(8) 0.55191(8) 0.0626(4) Uani d . 1.0 . .
    O O3 1.0609(3) 0.91704(11) 0.45394(10) 0.0991(7) Uani d . 1.0 . .
    O O4 0.9735(5) 0.89545(17) 0.35446(12) 0.1772(18) Uani d . 1.0 . .
    O O5 0.19190(18) 0.73973(10) 0.41967(8) 0.0700(5) Uani d . 1.0 . .
    O O6 0.54992(19) 0.86160(9) 0.19477(9) 0.0713(5) Uani d . 1.0 A .
    N N1 0.78581(17) 0.69328(9) 0.48373(8) 0.0450(4) Uani d . 1.0 . .
    N N2 0.89120(16) 0.72168(9) 0.52022(8) 0.0433(4) Uani d . 1.0 . .
    N N3 0.31430(16) 0.73837(9) 0.25666(8) 0.0425(4) Uani d . 1.0 . .
    N N4 0.40972(16) 0.76976(8) 0.22007(8) 0.0404(4) Uani d . 1.0 A .
    C C1 0.3448(3) 0.54985(13) 0.46655(13) 0.0629(6) Uani d . 1.0 . .
    C C2 0.3816(3) 0.54418(16) 0.39953(14) 0.0790(8) Uani d . 1.0 . .
    H H2 0.3432 0.5091 0.3711 0.095 Uiso calc R 1.0 . .
    C C3 0.4753(3) 0.59068(16) 0.37498(12) 0.0718(7) Uani d . 1.0 . .
    H H3 0.4986 0.5874 0.3294 0.086 Uiso calc R 1.0 . .
    C C4 0.5360(2) 0.64251(12) 0.41675(11) 0.0521(5) Uani d . 1.0 . .
    C C5 0.6310(2) 0.69325(13) 0.38571(11) 0.0533(5) Uani d . 1.0 . .
    C C6 0.7445(2) 0.72666(11) 0.42751(10) 0.0475(5) Uani d . 1.0 . .
    C C7 0.9353(2) 0.68059(10) 0.57968(9) 0.0431(4) Uani d . 1.0 . .
    C C8 1.0697(2) 0.66118(11) 0.58736(11) 0.0504(5) Uani d . 1.0 . .
    H H8 1.1311 0.674 0.5546 0.06 Uiso calc R 1.0 . .
    C C9 1.1115(3) 0.62233(13) 0.64472(12) 0.0593(6) Uani d . 1.0 . .
    H H9 1.2019 0.6088 0.6507 0.071 Uiso calc R 1.0 . .
    C C10 1.0203(3) 0.60353(13) 0.69297(11) 0.0621(6) Uani d . 1.0 . .
    H H10 1.0496 0.5781 0.7318 0.075 Uiso calc R 1.0 . .
    C C11 0.5003(2) 0.64624(13) 0.48482(12) 0.0569(6) Uani d . 1.0 . .
    H H11 0.5409 0.6801 0.5139 0.068 Uiso calc R 1.0 . .
    C C12 0.4050(2) 0.60016(13) 0.50959(13) 0.0623(6) Uani d . 1.0 . .
    H H12 0.3813 0.603 0.5552 0.075 Uiso calc R 1.0 . .
    C C13 0.9523(2) 0.78860(11) 0.50824(10) 0.0463(5) Uani d . 1.0 . .
    C C14 0.9133(2) 0.81850(11) 0.44111(10) 0.0501(5) Uani d . 1.0 . .
    C C15 0.8115(2) 0.78785(12) 0.40315(11) 0.0521(5) Uani d . 1.0 . .
    H H15 0.7852 0.8071 0.3607 0.063 Uiso calc R 1.0 . .
    C C16 0.9845(3) 0.88085(13) 0.41187(12) 0.0630(6) Uani d . 1.0 . .
    C C17 1.1251(5) 0.98103(19) 0.4281(2) 0.1123(13) Uani d . 1.0 . .
    H H17A 1.0592 1.0193 0.4229 0.135 Uiso calc R 1.0 . .
    H H17B 1.1622 0.9716 0.3836 0.135 Uiso calc R 1.0 . .
    C C18 1.2332(4) 1.0012(2) 0.4777(3) 0.1249(15) Uani d . 1.0 . .
    H H18A 1.1967 1.0059 0.5223 0.187 Uiso calc R 1.0 . .
    H H18B 1.2717 1.0459 0.4643 0.187 Uiso calc R 1.0 . .
    H H18C 1.3022 0.9651 0.479 0.187 Uiso calc R 1.0 . .
    C C19 0.8867(3) 0.62205(13) 0.68404(12) 0.0626(6) Uani d . 1.0 . .
    H H19 0.8253 0.6086 0.7166 0.075 Uiso calc R 1.0 . .
    C C20 0.8422(2) 0.66069(12) 0.62673(10) 0.0526(5) Uani d . 1.0 . .
    H H20 0.7513 0.6729 0.6202 0.063 Uiso calc R 1.0 . .
    C C21 -0.1274(2) 0.59834(12) 0.27242(12) 0.0570(5) Uani d . 1.0 . .
    C C22 -0.0754(3) 0.58586(13) 0.33818(12) 0.0601(6) Uani d . 1.0 . .
    H H22 -0.1086 0.5487 0.3643 0.072 Uiso calc R 1.0 . .
    C C23 0.0266(2) 0.62931(12) 0.36435(11) 0.0557(5) Uani d . 1.0 . .
    H H23 0.0609 0.622 0.409 0.067 Uiso calc R 1.0 . .
    C C24 0.0791(2) 0.68385(11) 0.32532(10) 0.0470(5) Uani d . 1.0 . .
    C C25 0.1849(2) 0.73031(12) 0.35786(10) 0.0498(5) Uani d . 1.0 . .
    C C26 0.2861(2) 0.76781(11) 0.31521(10) 0.0456(5) Uani d . 1.0 A .
    C C27 0.4429(2) 0.73185(10) 0.15854(9) 0.0396(4) Uani d . 1.0 . .
    C C28 0.3405(2) 0.71423(11) 0.11131(10) 0.0479(5) Uani d . 1.0 . .
    H H28 0.2512 0.727 0.1187 0.057 Uiso calc R 1.0 . .
    C C29 0.3727(3) 0.67733(12) 0.05282(10) 0.0572(6) Uani d . 1.0 . .
    H H29 0.3047 0.6653 0.0204 0.069 Uiso calc R 1.0 . .
    C C30 0.5051(3) 0.65819(12) 0.04232(11) 0.0588(6) Uani d . 1.0 . .
    H H30 0.5265 0.6337 0.0027 0.071 Uiso calc R 1.0 . .
    C C31 -0.0781(2) 0.65224(13) 0.23261(12) 0.0594(6) Uani d . 1.0 . .
    H H31 -0.1139 0.6597 0.1883 0.071 Uiso calc R 1.0 . .
    C C32 0.0249(2) 0.69504(13) 0.25907(11) 0.0543(5) Uani d . 1.0 . .
    H H32 0.0585 0.7317 0.2325 0.065 Uiso calc R 1.0 . .
    C C33 0.5750(2) 0.71223(11) 0.14952(10) 0.0473(5) Uani d . 1.0 . .
    H H33 0.6427 0.7235 0.1824 0.057 Uiso calc R 1.0 . .
    C C34 0.6054(2) 0.67539(12) 0.09059(11) 0.0551(5) Uani d . 1.0 . .
    H H34 0.6945 0.6621 0.0835 0.066 Uiso calc R 1.0 . .
    C C35 0.4766(2) 0.83498(11) 0.23601(10) 0.0463(5) Uani d . 1.0 . .
    C C36 0.4464(2) 0.86280(11) 0.30344(10) 0.0465(5) Uani d . 1.0 A .
    C C37 0.3548(2) 0.82890(12) 0.34116(10) 0.0510(5) Uani d . 1.0 . .
    H H37 0.3367 0.8459 0.3847 0.061 Uiso calc R 1.0 A .
    C C39 0.6308(4) 1.03561(16) 0.31926(17) 0.0938(10) Uani d . 1.0 . .
    H H39A 0.5781 1.0771 0.3048 0.113 Uiso calc R 1.0 A .
    H H39B 0.6334 1.0339 0.369 0.113 Uiso calc R 1.0 . .
    C C40 0.7654(4) 1.0424(2) 0.2962(2) 0.1140(13) Uani d . 1.0 A .
    H H40A 0.8203 1.0042 0.3149 0.171 Uiso calc R 1.0 . .
    H H40B 0.8028 1.0873 0.3112 0.171 Uiso calc R 1.0 . .
    H H40C 0.7636 1.0402 0.247 0.171 Uiso calc R 1.0 . .

loop_
    _atom_site_aniso_label
    _atom_site_aniso_U_11
    _atom_site_aniso_U_22
    _atom_site_aniso_U_33
    _atom_site_aniso_U_12
    _atom_site_aniso_U_13
    _atom_site_aniso_U_23
    O8 0.1325(19) 0.0671(11) 0.0676(11) -0.0443(12) 0.0133(11) -0.0187(9)
    C38 0.0732(16) 0.0557(13) 0.0487(12) -0.0143(12) 0.0063(11) -0.0073(10)
    O7A 0.161(12) 0.108(6) 0.050(3) -0.074(8) -0.016(4) 0.005(3)
    O7B 0.131(11) 0.089(4) 0.067(3) -0.044(6) 0.033(5) -0.038(3)
    Cl1 0.0989(6) 0.0758(5) 0.1066(6) -0.0294(4) 0.0152(4) 0.0052(4)
    Cl2 0.0613(4) 0.0758(4) 0.1038(5) -0.0137(3) -0.0045(3) -0.0160(4)
    O1 0.0666(11) 0.0976(13) 0.0527(9) -0.0076(10) -0.0133(8) 0.0126(9)
    O2 0.0717(11) 0.0573(9) 0.0578(9) -0.0171(8) -0.0106(8) 0.0034(7)
    O3 0.141(2) 0.0794(13) 0.0764(12) -0.0515(14) 0.0004(12) 0.0153(10)
    O4 0.313(5) 0.153(3) 0.0633(14) -0.135(3) -0.018(2) 0.0360(15)
    O5 0.0753(11) 0.0881(12) 0.0478(8) -0.0211(10) 0.0158(7) -0.0119(8)
    O6 0.0873(13) 0.0585(10) 0.0708(10) -0.0256(9) 0.0367(9) -0.0171(8)
    N1 0.0401(9) 0.0495(9) 0.0453(9) -0.0010(7) 0.0004(7) -0.0007(7)
    N2 0.0405(9) 0.0461(9) 0.0431(8) -0.0021(7) -0.0005(7) 0.0027(7)
    N3 0.0394(9) 0.0458(9) 0.0426(8) -0.0010(7) 0.0037(6) -0.0020(7)
    N4 0.0397(8) 0.0418(8) 0.0398(8) -0.0010(7) 0.0052(6) -0.0042(6)
    C1 0.0566(14) 0.0582(14) 0.0737(15) -0.0027(11) 0.0004(11) 0.0024(11)
    C2 0.087(2) 0.0790(18) 0.0698(16) -0.0259(16) -0.0064(14) -0.0115(13)
    C3 0.0736(17) 0.0911(19) 0.0503(12) -0.0172(15) -0.0036(11) -0.0095(12)
    C4 0.0416(11) 0.0607(13) 0.0535(11) 0.0018(10) -0.0051(9) -0.0011(10)
    C5 0.0459(12) 0.0629(13) 0.0506(12) 0.0064(10) -0.0051(9) 0.0007(10)
    C6 0.0421(11) 0.0537(12) 0.0465(10) 0.0043(9) -0.0001(8) 0.0012(9)
    C7 0.0474(11) 0.0404(10) 0.0414(10) -0.0023(9) -0.0016(8) -0.0002(8)
    C8 0.0465(12) 0.0525(12) 0.0520(11) -0.0014(10) 0.0010(9) 0.0010(9)
    C9 0.0559(13) 0.0608(13) 0.0604(13) 0.0088(11) -0.0082(10) 0.0027(10)
    C10 0.0809(17) 0.0563(13) 0.0486(12) 0.0104(12) -0.0054(11) 0.0071(10)
    C11 0.0471(12) 0.0625(14) 0.0612(13) 0.0007(11) 0.0025(10) -0.0150(10)
    C12 0.0571(14) 0.0687(15) 0.0618(13) -0.0001(12) 0.0106(11) -0.0066(11)
    C13 0.0473(11) 0.0444(10) 0.0475(10) -0.0010(9) 0.0050(9) 0.0017(8)
    C14 0.0549(12) 0.0476(11) 0.0481(11) 0.0013(10) 0.0064(9) 0.0036(9)
    C15 0.0541(13) 0.0550(12) 0.0472(11) 0.0056(10) 0.0013(9) 0.0057(9)
    C16 0.0817(17) 0.0569(13) 0.0503(13) -0.0083(13) 0.0015(11) 0.0101(10)
    C17 0.148(4) 0.084(2) 0.104(2) -0.050(2) 0.003(2) 0.0305(19)
    C18 0.123(3) 0.076(2) 0.174(4) -0.035(2) -0.016(3) 0.028(2)
    C19 0.0757(17) 0.0608(14) 0.0524(12) 0.0056(13) 0.0140(11) 0.0117(10)
    C20 0.0495(12) 0.0562(12) 0.0525(11) 0.0040(10) 0.0081(9) 0.0063(9)
    C21 0.0440(12) 0.0559(13) 0.0714(14) 0.0013(10) 0.0069(10) -0.0099(11)
    C22 0.0660(15) 0.0529(12) 0.0625(13) -0.0104(12) 0.0143(11) 0.0020(10)
    C23 0.0635(14) 0.0570(13) 0.0474(11) -0.0047(11) 0.0102(10) 0.0007(9)
    C24 0.0429(11) 0.0488(11) 0.0501(11) 0.0018(9) 0.0108(8) -0.0017(9)
    C25 0.0497(12) 0.0529(12) 0.0477(11) -0.0003(10) 0.0111(9) -0.0040(9)
    C26 0.0446(11) 0.0490(11) 0.0435(10) -0.0005(9) 0.0065(8) -0.0046(8)
    C27 0.0462(11) 0.0363(9) 0.0366(9) 0.0025(8) 0.0039(7) -0.0010(7)
    C28 0.0490(12) 0.0470(11) 0.0472(10) 0.0061(9) -0.0048(9) -0.0016(8)
    C29 0.0720(16) 0.0553(12) 0.0431(11) 0.0064(11) -0.0111(10) -0.0060(9)
    C30 0.0808(17) 0.0542(12) 0.0417(11) 0.0075(12) 0.0079(10) -0.0078(9)
    C31 0.0466(12) 0.0698(15) 0.0611(13) 0.0030(11) -0.0037(10) 0.0057(11)
    C32 0.0455(12) 0.0580(13) 0.0596(12) 0.0007(10) 0.0045(9) 0.0106(10)
    C33 0.0449(11) 0.0502(11) 0.0469(10) 0.0023(9) 0.0027(8) -0.0046(8)
    C34 0.0548(13) 0.0561(13) 0.0552(12) 0.0081(11) 0.0121(10) -0.0056(10)
    C35 0.0466(12) 0.0425(10) 0.0500(11) -0.0041(9) 0.0064(9) -0.0058(8)
    C36 0.0491(12) 0.0439(11) 0.0466(10) -0.0022(9) 0.0035(8) -0.0057(8)
    C37 0.0566(13) 0.0520(12) 0.0448(10) -0.0032(10) 0.0072(9) -0.0095(9)
    C39 0.121(3) 0.0677(18) 0.094(2) -0.0391(18) 0.0135(19) -0.0288(15)
    C40 0.090(3) 0.090(2) 0.164(4) -0.025(2) 0.018(2) -0.039(2)

_geom_special_details                   
;
All esds (except the esd in the dihedral angle between two l.s. planes)
are estimated using the full covariance matrix.  The cell esds are taken
into account individually in the estimation of esds in distances, angles
and torsion angles; correlations between esds in cell parameters are only
used when they are defined by crystal symmetry.  An approximate (isotropic)
treatment of cell esds is used for estimating esds involving l.s. planes.
;

loop_
    _geom_bond_atom_site_label_1
    _geom_bond_atom_site_label_2
    _geom_bond_site_symmetry_2
    _geom_bond_distance
    _geom_bond_publ_flag
    O8 C38 . 1.274(3) ?
    O8 C39 . 1.466(3) ?
    C38 O7A . 1.222(6) ?
    C38 O7B . 1.242(6) ?
    C38 C36 . 1.497(3) ?
    Cl1 C1 . 1.727(3) ?
    Cl2 C21 . 1.737(2) ?
    O1 C5 . 1.221(3) ?
    O2 C13 . 1.216(2) ?
    O3 C16 . 1.284(3) ?
    O3 C17 . 1.456(3) ?
    O4 C16 . 1.153(3) ?
    O5 C25 . 1.217(2) ?
    O6 C35 . 1.211(3) ?
    N1 C6 . 1.312(3) ?
    N1 N2 . 1.345(2) ?
    N2 C13 . 1.414(3) ?
    N2 C7 . 1.443(2) ?
    N3 C26 . 1.308(2) ?
    N3 N4 . 1.341(2) ?
    N4 C35 . 1.417(3) ?
    N4 C27 . 1.443(2) ?
    C1 C2 . 1.374(4) ?
    C1 C12 . 1.379(3) ?
    C2 C3 . 1.371(4) ?
    C2 H2 . 0.93 ?
    C3 C4 . 1.387(3) ?
    C3 H3 . 0.93 ?
    C4 C11 . 1.389(3) ?
    C4 C5 . 1.482(3) ?
    C5 C6 . 1.495(3) ?
    C6 C15 . 1.415(3) ?
    C7 C20 . 1.376(3) ?
    C7 C8 . 1.377(3) ?
    C8 C9 . 1.382(3) ?
    C8 H8 . 0.93 ?
    C9 C10 . 1.374(4) ?
    C9 H9 . 0.93 ?
    C10 C19 . 1.368(4) ?
    C10 H10 . 0.93 ?
    C11 C12 . 1.379(3) ?
    C11 H11 . 0.93 ?
    C12 H12 . 0.93 ?
    C13 C14 . 1.460(3) ?
    C14 C15 . 1.351(3) ?
    C14 C16 . 1.489(3) ?
    C15 H15 . 0.93 ?
    C17 C18 . 1.459(5) ?
    C17 H17A . 0.97 ?
    C17 H17B . 0.97 ?
    C18 H18A . 0.96 ?
    C18 H18B . 0.96 ?
    C18 H18C . 0.96 ?
    C19 C20 . 1.387(3) ?
    C19 H19 . 0.93 ?
    C20 H20 . 0.93 ?
    C21 C31 . 1.375(3) ?
    C21 C22 . 1.381(3) ?
    C22 C23 . 1.375(3) ?
    C22 H22 . 0.93 ?
    C23 C24 . 1.387(3) ?
    C23 H23 . 0.93 ?
    C24 C32 . 1.393(3) ?
    C24 C25 . 1.482(3) ?
    C25 C26 . 1.501(3) ?
    C26 C37 . 1.413(3) ?
    C27 C33 . 1.373(3) ?
    C27 C28 . 1.378(3) ?
    C28 C29 . 1.381(3) ?
    C28 H28 . 0.93 ?
    C29 C30 . 1.379(3) ?
    C29 H29 . 0.93 ?
    C30 C34 . 1.375(3) ?
    C30 H30 . 0.93 ?
    C31 C32 . 1.378(3) ?
    C31 H31 . 0.93 ?
    C32 H32 . 0.93 ?
    C33 C34 . 1.384(3) ?
    C33 H33 . 0.93 ?
    C34 H34 . 0.93 ?
    C35 C36 . 1.456(3) ?
    C36 C37 . 1.348(3) ?
    C37 H37 . 0.93 ?
    C39 C40 . 1.425(5) ?
    C39 H39A . 0.97 ?
    C39 H39B . 0.97 ?
    C40 H40A . 0.96 ?
    C40 H40B . 0.96 ?
    C40 H40C . 0.96 ?

loop_
    _geom_angle_atom_site_label_1
    _geom_angle_atom_site_label_2
    _geom_angle_atom_site_label_3
    _geom_angle_site_symmetry_1
    _geom_angle_site_symmetry_3
    _geom_angle
    _geom_angle_publ_flag
    C38 O8 C39 . . 118.1(2) ?
    O7A C38 O7B . . 46.3(4) ?
    O7A C38 O8 . . 118.3(4) ?
    O7B C38 O8 . . 119.2(5) ?
    O7A C38 C36 . . 121.0(4) ?
    O7B C38 C36 . . 117.7(5) ?
    O8 C38 C36 . . 116.20(19) ?
    C16 O3 C17 . . 117.8(2) ?
    C6 N1 N2 . . 117.35(17) ?
    N1 N2 C13 . . 126.07(16) ?
    N1 N2 C7 . . 114.47(15) ?
    C13 N2 C7 . . 119.27(15) ?
    C26 N3 N4 . . 117.33(16) ?
    N3 N4 C35 . . 126.35(15) ?
    N3 N4 C27 . . 114.54(15) ?
    C35 N4 C27 . . 119.11(16) ?
    C2 C1 C12 . . 120.5(3) ?
    C2 C1 Cl1 . . 119.6(2) ?
    C12 C1 Cl1 . . 119.9(2) ?
    C3 C2 C1 . . 119.4(2) ?
    C3 C2 H2 . . 120.3 ?
    C1 C2 H2 . . 120.3 ?
    C2 C3 C4 . . 121.4(2) ?
    C2 C3 H3 . . 119.3 ?
    C4 C3 H3 . . 119.3 ?
    C3 C4 C11 . . 118.4(2) ?
    C3 C4 C5 . . 118.3(2) ?
    C11 C4 C5 . . 123.2(2) ?
    O1 C5 C4 . . 121.2(2) ?
    O1 C5 C6 . . 117.5(2) ?
    C4 C5 C6 . . 121.23(18) ?
    N1 C6 C15 . . 122.23(18) ?
    N1 C6 C5 . . 117.09(19) ?
    C15 C6 C5 . . 120.42(18) ?
    C20 C7 C8 . . 121.51(19) ?
    C20 C7 N2 . . 119.49(18) ?
    C8 C7 N2 . . 118.99(18) ?
    C7 C8 C9 . . 118.7(2) ?
    C7 C8 H8 . . 120.6 ?
    C9 C8 H8 . . 120.6 ?
    C10 C9 C8 . . 120.4(2) ?
    C10 C9 H9 . . 119.8 ?
    C8 C9 H9 . . 119.8 ?
    C19 C10 C9 . . 120.2(2) ?
    C19 C10 H10 . . 119.9 ?
    C9 C10 H10 . . 119.9 ?
    C12 C11 C4 . . 120.5(2) ?
    C12 C11 H11 . . 119.8 ?
    C4 C11 H11 . . 119.8 ?
    C11 C12 C1 . . 119.8(2) ?
    C11 C12 H12 . . 120.1 ?
    C1 C12 H12 . . 120.1 ?
    O2 C13 N2 . . 119.87(18) ?
    O2 C13 C14 . . 127.2(2) ?
    N2 C13 C14 . . 112.94(17) ?
    C15 C14 C13 . . 119.3(2) ?
    C15 C14 C16 . . 118.42(19) ?
    C13 C14 C16 . . 122.22(19) ?
    C14 C15 C6 . . 120.51(19) ?
    C14 C15 H15 . . 119.7 ?
    C6 C15 H15 . . 119.7 ?
    O4 C16 O3 . . 121.6(3) ?
    O4 C16 C14 . . 122.1(3) ?
    O3 C16 C14 . . 116.3(2) ?
    O3 C17 C18 . . 107.5(3) ?
    O3 C17 H17A . . 110.2 ?
    C18 C17 H17A . . 110.2 ?
    O3 C17 H17B . . 110.2 ?
    C18 C17 H17B . . 110.2 ?
    H17A C17 H17B . . 108.5 ?
    C17 C18 H18A . . 109.5 ?
    C17 C18 H18B . . 109.5 ?
    H18A C18 H18B . . 109.5 ?
    C17 C18 H18C . . 109.5 ?
    H18A C18 H18C . . 109.5 ?
    H18B C18 H18C . . 109.5 ?
    C10 C19 C20 . . 120.4(2) ?
    C10 C19 H19 . . 119.8 ?
    C20 C19 H19 . . 119.8 ?
    C7 C20 C19 . . 118.7(2) ?
    C7 C20 H20 . . 120.6 ?
    C19 C20 H20 . . 120.6 ?
    C31 C21 C22 . . 121.4(2) ?
    C31 C21 Cl2 . . 119.47(18) ?
    C22 C21 Cl2 . . 119.08(19) ?
    C23 C22 C21 . . 118.8(2) ?
    C23 C22 H22 . . 120.6 ?
    C21 C22 H22 . . 120.6 ?
    C22 C23 C24 . . 121.1(2) ?
    C22 C23 H23 . . 119.4 ?
    C24 C23 H23 . . 119.4 ?
    C23 C24 C32 . . 118.8(2) ?
    C23 C24 C25 . . 118.08(19) ?
    C32 C24 C25 . . 123.03(19) ?
    O5 C25 C24 . . 121.26(19) ?
    O5 C25 C26 . . 117.97(19) ?
    C24 C25 C26 . . 120.77(17) ?
    N3 C26 C37 . . 122.51(19) ?
    N3 C26 C25 . . 117.19(18) ?
    C37 C26 C25 . . 120.10(17) ?
    C33 C27 C28 . . 121.61(18) ?
    C33 C27 N4 . . 119.20(17) ?
    C28 C27 N4 . . 119.15(18) ?
    C27 C28 C29 . . 118.9(2) ?
    C27 C28 H28 . . 120.5 ?
    C29 C28 H28 . . 120.5 ?
    C30 C29 C28 . . 120.3(2) ?
    C30 C29 H29 . . 119.9 ?
    C28 C29 H29 . . 119.9 ?
    C34 C30 C29 . . 119.8(2) ?
    C34 C30 H30 . . 120.1 ?
    C29 C30 H30 . . 120.1 ?
    C21 C31 C32 . . 119.3(2) ?
    C21 C31 H31 . . 120.4 ?
    C32 C31 H31 . . 120.4 ?
    C31 C32 C24 . . 120.6(2) ?
    C31 C32 H32 . . 119.7 ?
    C24 C32 H32 . . 119.7 ?
    C27 C33 C34 . . 118.66(19) ?
    C27 C33 H33 . . 120.7 ?
    C34 C33 H33 . . 120.7 ?
    C30 C34 C33 . . 120.7(2) ?
    C30 C34 H34 . . 119.7 ?
    C33 C34 H34 . . 119.7 ?
    O6 C35 N4 . . 119.68(18) ?
    O6 C35 C36 . . 127.03(19) ?
    N4 C35 C36 . . 113.28(17) ?
    C37 C36 C35 . . 119.42(18) ?
    C37 C36 C38 . . 118.26(19) ?
    C35 C36 C38 . . 122.27(19) ?
    C36 C37 C26 . . 120.60(19) ?
    C36 C37 H37 . . 119.7 ?
    C26 C37 H37 . . 119.7 ?
    C40 C39 O8 . . 111.1(3) ?
    C40 C39 H39A . . 109.4 ?
    O8 C39 H39A . . 109.4 ?
    C40 C39 H39B . . 109.4 ?
    O8 C39 H39B . . 109.4 ?
    H39A C39 H39B . . 108.0 ?
    C39 C40 H40A . . 109.5 ?
    C39 C40 H40B . . 109.5 ?
    H40A C40 H40B . . 109.5 ?
    C39 C40 H40C . . 109.5 ?
    H40A C40 H40C . . 109.5 ?
    H40B C40 H40C . . 109.5 ?
