# Supplementary material for: Approaches towards the synthesis of a novel class of 2-amino-5-arylazonicotinate, pyridazinone and pyrido[2,3-d]pyrimidine derivatives as potent antimicrobial agents
Source: Chem Cent J. 2013 Jul 17;7:123. doi: 10.1186/1752-153X-7-123 (PMC3751453; doi:10.1186/1752-153X-7-123)
Supplement: Additional files 9 — CIF file of compound 12. [file 1752-153X-7-123-S9.cif]

data_General
_audit_creation_date                    2012-09-06
_audit_creation_method                 'by CrystalStructure 4.0'
_audit_update_record                    ?

#==============================================================================
# PROCESSING SUMMARY (IUCr Office Use Only)

_journal_date_recd_electronic           ?
_journal_date_from_coeditor             ?
_journal_date_accepted                  ?
_journal_coeditor_code                  ?

#==============================================================================
# SUBMISSION DETAILS

_publ_contact_author_name              'ENTER NAME'
_publ_contact_author_email             'ENTER EMAIL ADDRESS'
_publ_contact_author_fax               'ENTER FAX NUMBER'
_publ_contact_author_phone             'ENTER PHONE NUMBER'
_publ_contact_letter
;
    ENTER TEXT OF LETTER
;
_publ_requested_journal                'ENTER JOURNAL NAME HERE'
_publ_requested_category               'CHOOSE FI FM FO CI CM CO or AD'
_publ_requested_coeditor_name           ?

#==============================================================================
# TITLE AND AUTHOR LIST

_publ_section_title
;
    ENTER SECTION TITLE
;
_publ_section_title_footnote
;
    ENTER FOOTNOTE TO TITLE OF PAPER
;
loop_
_publ_author_name
_publ_author_footnote
_publ_author_address
' FIRST AUTHORS NAME '
;
  FIRST AUTHORS FOOTNOTES
;
;
  FIRST AUTHORS ADDRESS
;
_publ_section_synopsis
;
    ENTER SYNOPSIS
;

#==============================================================================
# TEXT

_publ_section_abstract
;
    ENTER ABSTRACT
;
_publ_section_comment
;
    ENTER TEXT
;
_publ_section_references
;
    ENTER OTHER REFERENCES

    Rigaku (2010). CrystalStructure. Version 4.0. 
    Rigaku Corporation, Tokyo, Japan.

    M.C. Burla, R. Caliandro, M. Camalli, B. Carrozzini, 
    G.L. Cascarano, L. De Caro, C. Giacovazzo, G. Polidori, 
    D. Siliqi, R. Spagna (2007) 
    SIR2008

    Sheldrick, G.M. (2008), Acta Cryst. A64, 112-122.

    Rigaku (1995). ABSCOR. 
    Rigaku Corporation, Tokyo, Japan.

;
_publ_section_figure_captions
;
    ENTER FIGURE CAPTIONS
;
_publ_section_exptl_prep
;
    ENTER COMPOUND PREPARATION DETAILS
;
_publ_section_exptl_refinement
;
    ENTER SPECIAL DETAILS OF THE REFINEMENT
;

#==============================================================================
data_User-defined

#==============================================================================
# CHEMICAL DATA

_chemical_formula_sum                  'C24 H19 Cl2 N5 O6'
_chemical_formula_moiety               'C24 H19 Cl2 N5 O6'
_chemical_formula_weight                544.35
_chemical_melting_point                 ?

#==============================================================================
# CRYSTAL DATA
_symmetry_cell_setting                  monoclinic
_symmetry_space_group_name_H-M         'P 1 21/c 1'
_symmetry_space_group_name_Hall        '-P 2ybc'
_symmetry_Int_Tables_number             14
loop_
_symmetry_equiv_pos_site_id
_symmetry_equiv_pos_as_xyz
1   '+X,+Y,+Z'
2   '-X,1/2+Y,1/2-Z'
3   '-X,-Y,-Z'
4   '+X,1/2-Y,1/2+Z'
#------------------------------------------------------------------------------
_cell_length_a                          8.0271(10)
_cell_length_b                          14.5864(13)
_cell_length_c                          21.531(3)
_cell_angle_alpha                       90.0000
_cell_angle_beta                        97.548(7)
_cell_angle_gamma                       90.0000
_cell_volume                            2499.1(5)
_cell_formula_units_Z                   4
_cell_measurement_reflns_used           4713
_cell_measurement_theta_min             3.17
_cell_measurement_theta_max             26.36
_cell_measurement_temperature           293
#------------------------------------------------------------------------------
_exptl_crystal_description              Needle
_exptl_crystal_colour                   Yellow
_exptl_crystal_size_max                 0.300
_exptl_crystal_size_mid                 0.100
_exptl_crystal_size_min                 0.050
_exptl_crystal_density_diffrn           1.447
_exptl_crystal_density_meas             ?
_exptl_crystal_density_method          'not measured'
_exptl_crystal_F_000                    1120.00
_exptl_absorpt_coefficient_mu           0.310
_exptl_absorpt_correction_type          multi-scan
_exptl_absorpt_process_details         'ABSCOR (Rigaku, 1995)'
_exptl_absorpt_correction_T_min         0.686
_exptl_absorpt_correction_T_max         0.985

#==============================================================================
# EXPERIMENTAL DATA

_diffrn_ambient_temperature             293
_diffrn_radiation_type                 'Mo K\a'
_diffrn_radiation_wavelength            0.71075
_diffrn_measurement_device_type        'Rigaku R-AXIS RAPID'
_diffrn_measurement_method              \w
_diffrn_detector_area_resol_mean        10.000
_diffrn_reflns_number                   21973
_diffrn_reflns_av_R_equivalents         0.0448
_diffrn_reflns_theta_max                26.37
_diffrn_reflns_theta_full               26.37
_diffrn_measured_fraction_theta_max     0.996
_diffrn_measured_fraction_theta_full    0.996
_diffrn_reflns_limit_h_min             -10
_diffrn_reflns_limit_h_max              10
_diffrn_reflns_limit_k_min             -18
_diffrn_reflns_limit_k_max              17
_diffrn_reflns_limit_l_min             -26
_diffrn_reflns_limit_l_max              25
_diffrn_standards_number                0
_diffrn_standards_interval_count        .
_diffrn_standards_decay_%               ?

#==============================================================================
# REFINEMENT DATA

_refine_special_details
;
    Refinement was performed using all reflections. The weighted 
    R-factor (wR) and goodness of fit (S) are based on F^2^.
    R-factor (gt) are based on F. The threshold expression of
    F^2^ > 2.0 sigma(F^2^) is used only for calculating R-factor (gt).
;
_reflns_number_total                    5078
_reflns_number_gt                       3018
_reflns_threshold_expression            F^2^>2.0\s(F^2^)
_refine_ls_structure_factor_coef        Fsqd
_refine_ls_R_factor_gt                  0.0458
_refine_ls_wR_factor_ref                0.1531
_refine_ls_number_restraints            22
_refine_ls_hydrogen_treatment           constr
_refine_ls_number_reflns                5078
_refine_ls_number_parameters            337
_refine_ls_goodness_of_fit_ref          1.098
_refine_ls_weighting_scheme             calc
_refine_ls_weighting_details
           'w = 1/[\s^2^(Fo^2^)+(0.0773P)^2^+0.0282P] where P=(Fo^2^+2Fc^2^)/3'
_atom_sites_solution_hydrogens          geom
_atom_sites_solution_primary            direct
_atom_sites_solution_secondary          difmap
_refine_ls_shift/su_max                 0.001
_refine_diff_density_max                0.360
_refine_diff_density_min               -0.280
_refine_ls_extinction_method            none
_refine_ls_extinction_coef              ?

loop_
_atom_type_symbol
_atom_type_description
_atom_type_scat_dispersion_real
_atom_type_scat_dispersion_imag
_atom_type_scat_source
  'C' 'C'  0.0033 0.0016 
;
International Tables for Crystallography
(1992, Vol. C, Tables 4.2.6.8 and 6.1.1.4)
;
  'H' 'H'  0.0000 0.0000 
;
International Tables for Crystallography
(1992, Vol. C, Table 6.1.1.4)
;
  'Cl' 'Cl'  0.1484 0.1585 
;
International Tables for Crystallography
(1992, Vol. C, Tables 4.2.6.8 and 6.1.1.4)
;
  'N' 'N'  0.0061 0.0033 
;
International Tables for Crystallography
(1992, Vol. C, Tables 4.2.6.8 and 6.1.1.4)
;
  'O' 'O'  0.0106 0.0060 
;
International Tables for Crystallography
(1992, Vol. C, Tables 4.2.6.8 and 6.1.1.4)
;

#==============================================================================
# ATOMIC COORDINATES AND THERMAL PARAMETERS

loop_
_atom_site_label
_atom_site_type_symbol
_atom_site_fract_x
_atom_site_fract_y
_atom_site_fract_z
_atom_site_U_iso_or_equiv
_atom_site_adp_type
_atom_site_occupancy
_atom_site_symmetry_multiplicity
_atom_site_calc_flag
_atom_site_refinement_flags
_atom_site_disorder_assembly
_atom_site_disorder_group
 Cl1 Cl 0.61219(11) 1.18587(4) 0.49451(3) 0.0689(3) Uani 1.0 4 d . . .
 Cl2 Cl 1.20964(12) 0.54876(6) 0.53964(4) 0.0972(4) Uani 1.0 4 d . . .
 O1 O 0.9842(4) 0.94556(19) 0.29396(10) 0.1030(9) Uani 1.0 4 d . . .
 O2 O 0.9974(5) 0.8493(2) 0.36829(14) 0.1290(12) Uani 1.0 4 d . . .
 O3 O 0.4409(4) 1.08287(13) 0.71620(9) 0.0856(7) Uani 1.0 4 d . . .
 O4 O 0.4951(3) 1.00165(13) 0.80223(8) 0.0820(7) Uani 1.0 4 d . . .
 O5 O 0.3542(3) 0.79490(17) 0.74601(10) 0.0937(8) Uani 1.0 4 d . . .
 O6 O 0.7133(4) 0.80265(19) 0.89681(9) 0.1102(10) Uani 1.0 4 d . . .
 N1 N 0.9556(4) 0.9218(2) 0.34551(12) 0.0734(7) Uani 1.0 4 d . . .
 N2 N 0.7019(3) 0.99868(13) 0.53534(8) 0.0503(6) Uani 1.0 4 d . . .
 N3 N 0.7729(3) 0.92898(12) 0.56019(8) 0.0480(5) Uani 1.0 4 d . . .
 N4 N 0.7308(3) 0.80004(12) 0.70389(8) 0.0457(5) Uani 1.0 4 d . . .
 N5 N 0.6111(3) 0.82610(12) 0.79425(8) 0.0463(5) Uani 1.0 4 d . . .
 C1 C 0.7467(4) 1.13212(17) 0.39302(11) 0.0555(7) Uani 1.0 4 d . . .
 C2 C 0.8253(4) 1.07155(18) 0.35820(11) 0.0553(7) Uani 1.0 4 d . . .
 C3 C 0.8683(4) 0.98582(17) 0.38239(10) 0.0522(7) Uani 1.0 4 d . . .
 C4 C 0.8316(4) 0.95916(17) 0.44030(11) 0.0521(7) Uani 1.0 4 d . . .
 C5 C 0.7515(4) 1.02017(15) 0.47617(10) 0.0444(6) Uani 1.0 4 d . . .
 C6 C 0.7096(4) 1.10734(15) 0.45142(10) 0.0478(6) Uani 1.0 4 d . . .
 C7 C 0.7214(3) 0.90724(15) 0.61959(9) 0.0425(6) Uani 1.0 4 d . . .
 C8 C 0.7714(3) 0.82170(14) 0.64693(10) 0.0422(6) Uani 1.0 4 d . . .
 C9 C 0.8728(3) 0.75283(14) 0.61857(10) 0.0434(6) Uani 1.0 4 d . . .
 C10 C 0.8582(4) 0.73598(16) 0.55454(10) 0.0510(7) Uani 1.0 4 d . . .
 C11 C 0.9604(4) 0.67382(17) 0.53055(11) 0.0577(7) Uani 1.0 4 d . . .
 C12 C 1.0794(4) 0.62653(17) 0.57046(12) 0.0588(7) Uani 1.0 4 d . . .
 C13 C 1.0938(4) 0.64023(18) 0.63423(12) 0.0588(7) Uani 1.0 4 d . . .
 C14 C 0.9910(4) 0.70227(16) 0.65809(11) 0.0513(7) Uani 1.0 4 d . . .
 C15 C 0.6469(3) 0.85920(15) 0.73451(9) 0.0431(6) Uani 1.0 4 d . . .
 C16 C 0.5964(3) 0.94627(15) 0.71151(10) 0.0433(6) Uani 1.0 4 d . . .
 C17 C 0.6353(3) 0.96819(15) 0.65284(10) 0.0451(6) Uani 1.0 4 d . . .
 C18 C 0.5040(4) 1.01704(16) 0.74324(11) 0.0500(7) Uani 1.0 4 d . . .
 C19 C 0.4009(5) 1.0659(3) 0.83581(13) 0.0864(11) Uani 1.0 4 d . . .
 C20 C 0.3360(5) 1.0171(3) 0.88652(16) 0.0976(12) Uani 1.0 4 d . . .
 C21 C 0.4483(4) 0.79232(18) 0.79445(12) 0.0585(7) Uani 1.0 4 d . . .
 C22 C 0.3961(5) 0.7535(2) 0.85269(13) 0.0746(9) Uani 1.0 4 d . . .
 C23 C 0.7376(4) 0.82995(19) 0.84594(12) 0.0667(8) Uani 1.0 4 d . . .
 C24 C 0.9014(5) 0.8706(3) 0.83460(13) 0.0793(10) Uani 1.0 4 d . . .
 H1 H 0.7182 1.1902 0.3773 0.0666 Uiso 1.0 4 calc R . .
 H2 H 0.8497 1.0879 0.3186 0.0664 Uiso 1.0 4 calc R . .
 H4 H 0.8601 0.9007 0.4554 0.0625 Uiso 1.0 4 calc R . .
 H10 H 0.7778 0.7674 0.5276 0.0612 Uiso 1.0 4 calc R . .
 H11 H 0.9498 0.6634 0.4876 0.0692 Uiso 1.0 4 calc R . .
 H13 H 1.1730 0.6076 0.6609 0.0705 Uiso 1.0 4 calc R . .
 H14 H 0.9998 0.7109 0.7012 0.0616 Uiso 1.0 4 calc R . .
 H17 H 0.6031 1.0248 0.6354 0.0541 Uiso 1.0 4 calc R . .
 H19A H 0.3088 1.0917 0.8075 0.1037 Uiso 1.0 4 calc R . .
 H19B H 0.4735 1.1156 0.8527 0.1037 Uiso 1.0 4 calc R . .
 H20A H 0.2874 1.0601 0.9127 0.1171 Uiso 1.0 4 calc R . .
 H20B H 0.4260 0.9848 0.9110 0.1171 Uiso 1.0 4 calc R . .
 H20C H 0.2517 0.9741 0.8693 0.1171 Uiso 1.0 4 calc R . .
 H22A H 0.4710 0.7048 0.8677 0.0896 Uiso 1.0 4 calc R . .
 H22B H 0.2837 0.7301 0.8440 0.0896 Uiso 1.0 4 calc R . .
 H22C H 0.3999 0.8007 0.8840 0.0896 Uiso 1.0 4 calc R . .
 H24A H 0.8821 0.9290 0.8144 0.0952 Uiso 1.0 4 calc R . .
 H24B H 0.9559 0.8304 0.8083 0.0952 Uiso 1.0 4 calc R . .
 H24C H 0.9718 0.8786 0.8739 0.0952 Uiso 1.0 4 calc R . .


loop_
_atom_site_aniso_label
_atom_site_aniso_U_11
_atom_site_aniso_U_22
_atom_site_aniso_U_33
_atom_site_aniso_U_12
_atom_site_aniso_U_13
_atom_site_aniso_U_23
 Cl1 0.0920(7) 0.0571(4) 0.0598(4) 0.0083(4) 0.0179(4) -0.0012(3)
 Cl2 0.0953(8) 0.1008(7) 0.0987(7) 0.0349(6) 0.0248(5) -0.0244(5)
 O1 0.117(3) 0.131(2) 0.0708(14) -0.0080(17) 0.0495(15) -0.0177(14)
 O2 0.173(4) 0.0991(19) 0.130(3) 0.050(2) 0.077(3) 0.0087(18)
 O3 0.133(3) 0.0610(12) 0.0671(12) 0.0325(13) 0.0308(13) 0.0122(10)
 O4 0.121(2) 0.0799(13) 0.0512(11) 0.0473(13) 0.0337(12) 0.0107(9)
 O5 0.0706(16) 0.1357(19) 0.0703(14) -0.0312(14) -0.0077(12) 0.0432(13)
 O6 0.109(2) 0.178(3) 0.0409(11) -0.0352(19) 0.0006(12) 0.0268(13)
 N1 0.0722(19) 0.0869(19) 0.0658(16) -0.0052(15) 0.0270(14) -0.0127(14)
 N2 0.0597(15) 0.0522(12) 0.0407(11) 0.0025(10) 0.0121(10) 0.0114(9)
 N3 0.0588(14) 0.0464(11) 0.0400(10) -0.0030(10) 0.0111(10) 0.0059(9)
 N4 0.0551(14) 0.0469(11) 0.0367(10) -0.0021(10) 0.0114(10) 0.0046(8)
 N5 0.0551(14) 0.0516(11) 0.0333(10) 0.0015(10) 0.0101(9) 0.0064(8)
 C1 0.0646(19) 0.0545(14) 0.0470(14) -0.0078(13) 0.0055(13) 0.0136(12)
 C2 0.0561(18) 0.0701(17) 0.0403(13) -0.0138(14) 0.0087(12) 0.0090(12)
 C3 0.0485(17) 0.0671(16) 0.0427(13) -0.0081(13) 0.0124(12) -0.0056(11)
 C4 0.0527(17) 0.0526(14) 0.0520(14) -0.0007(12) 0.0108(12) 0.0050(11)
 C5 0.0478(15) 0.0492(13) 0.0369(12) -0.0031(11) 0.0076(11) 0.0068(10)
 C6 0.0532(17) 0.0511(13) 0.0393(12) -0.0060(12) 0.0076(11) 0.0027(10)
 C7 0.0458(15) 0.0459(12) 0.0365(12) -0.0042(11) 0.0082(11) 0.0051(10)
 C8 0.0460(15) 0.0445(12) 0.0371(11) -0.0035(11) 0.0090(11) 0.0026(9)
 C9 0.0499(16) 0.0415(12) 0.0401(12) -0.0014(11) 0.0112(11) 0.0054(10)
 C10 0.0589(17) 0.0524(13) 0.0422(13) 0.0011(13) 0.0084(12) 0.0014(11)
 C11 0.070(2) 0.0623(16) 0.0429(13) 0.0006(14) 0.0136(13) -0.0050(11)
 C12 0.0621(19) 0.0563(15) 0.0611(16) 0.0046(13) 0.0194(14) -0.0061(12)
 C13 0.0600(19) 0.0570(15) 0.0595(16) 0.0098(14) 0.0081(14) 0.0069(13)
 C14 0.0603(18) 0.0511(13) 0.0427(13) 0.0017(13) 0.0068(12) 0.0044(10)
 C15 0.0519(16) 0.0451(12) 0.0335(11) -0.0029(11) 0.0096(11) 0.0029(10)
 C16 0.0479(15) 0.0451(12) 0.0371(11) -0.0015(11) 0.0066(11) 0.0013(10)
 C17 0.0492(16) 0.0420(12) 0.0448(12) -0.0010(11) 0.0084(11) 0.0055(10)
 C18 0.0583(18) 0.0486(13) 0.0444(13) -0.0007(12) 0.0119(12) 0.0033(11)
 C19 0.122(3) 0.077(2) 0.0680(18) 0.044(2) 0.044(2) 0.0033(15)
 C20 0.110(4) 0.092(3) 0.103(3) 0.017(3) 0.059(3) 0.000(2)
 C21 0.061(2) 0.0667(16) 0.0498(15) -0.0026(14) 0.0129(14) 0.0149(12)
 C22 0.080(3) 0.083(2) 0.0655(17) -0.0056(17) 0.0274(16) 0.0210(15)
 C23 0.077(3) 0.0781(18) 0.0442(15) -0.0064(16) 0.0030(15) 0.0060(13)
 C24 0.073(3) 0.104(3) 0.0584(17) -0.0152(19) -0.0015(16) 0.0035(16)

#==============================================================================
_computing_data_collection
                                 'CrystalClear-SM Expert 2.0 r4 (Rigaku, 2009)'
_computing_cell_refinement             'CrystalClear-SM Expert 2.0 r4'
_computing_data_reduction              'CrystalClear-SM Expert 2.0 r4'
_computing_structure_solution          'Il Milione (Burla, et al., 2007)'
_computing_structure_refinement        'SHELXL97 (Sheldrick, 2008)'
_computing_publication_material        'CrystalStructure 4.0 (Rigaku, 2010)'
_computing_molecular_graphics          'CrystalStructure 4.0'

#==============================================================================
# MOLECULAR GEOMETRY

_geom_special_details
;
    ENTER SPECIAL DETAILS OF THE MOLECULAR GEOMETRY
;

loop_
_geom_bond_atom_site_label_1
_geom_bond_atom_site_label_2
_geom_bond_distance
_geom_bond_publ_flag
_geom_bond_site_symmetry_1
_geom_bond_site_symmetry_2
Cl1 C6 1.725(3) yes . .
Cl2 C12 1.733(3) yes . .
O1 N1 1.213(4) yes . .
O2 N1 1.196(5) yes . .
O3 C18 1.200(3) yes . .
O4 C18 1.301(3) yes . .
O4 C19 1.455(4) yes . .
O5 C21 1.205(4) yes . .
O6 C23 1.205(4) yes . .
N1 C3 1.463(4) yes . .
N2 N3 1.251(3) yes . .
N2 C5 1.419(3) yes . .
N3 C7 1.430(3) yes . .
N4 C8 1.347(3) yes . .
N4 C15 1.322(3) yes . .
N5 C15 1.438(3) yes . .
N5 C21 1.397(4) yes . .
N5 C23 1.406(4) yes . .
C1 C2 1.366(4) yes . .
C1 C6 1.378(4) yes . .
C2 C3 1.381(4) yes . .
C3 C4 1.374(4) yes . .
C4 C5 1.390(4) yes . .
C5 C6 1.402(3) yes . .
C7 C8 1.415(3) yes . .
C7 C17 1.382(4) yes . .
C8 C9 1.475(4) yes . .
C9 C10 1.390(3) yes . .
C9 C14 1.399(4) yes . .
C10 C11 1.369(4) yes . .
C11 C12 1.382(4) yes . .
C12 C13 1.377(4) yes . .
C13 C14 1.370(4) yes . .
C15 C16 1.404(3) yes . .
C16 C17 1.378(4) yes . .
C16 C18 1.489(4) yes . .
C19 C20 1.456(5) yes . .
C21 C22 1.485(4) yes . .
C23 C24 1.492(5) yes . .
C1 H1 0.930 no . .
C2 H2 0.930 no . .
C4 H4 0.930 no . .
C10 H10 0.930 no . .
C11 H11 0.930 no . .
C13 H13 0.930 no . .
C14 H14 0.930 no . .
C17 H17 0.930 no . .
C19 H19A 0.970 no . .
C19 H19B 0.970 no . .
C20 H20A 0.960 no . .
C20 H20B 0.960 no . .
C20 H20C 0.960 no . .
C22 H22A 0.960 no . .
C22 H22B 0.960 no . .
C22 H22C 0.960 no . .
C24 H24A 0.960 no . .
C24 H24B 0.960 no . .
C24 H24C 0.960 no . .

loop_
_geom_angle_atom_site_label_1
_geom_angle_atom_site_label_2
_geom_angle_atom_site_label_3
_geom_angle
_geom_angle_publ_flag
_geom_angle_site_symmetry_1
_geom_angle_site_symmetry_2
_geom_angle_site_symmetry_3
C18 O4 C19 118.2(2) yes . . .
O1 N1 O2 123.4(4) yes . . .
O1 N1 C3 118.5(3) yes . . .
O2 N1 C3 118.1(3) yes . . .
N3 N2 C5 113.4(2) yes . . .
N2 N3 C7 113.2(2) yes . . .
C8 N4 C15 120.04(19) yes . . .
C15 N5 C21 114.73(19) yes . . .
C15 N5 C23 119.1(3) yes . . .
C21 N5 C23 126.2(3) yes . . .
C2 C1 C6 120.1(3) yes . . .
C1 C2 C3 119.3(3) yes . . .
N1 C3 C2 119.1(3) yes . . .
N1 C3 C4 119.1(3) yes . . .
C2 C3 C4 121.7(3) yes . . .
C3 C4 C5 119.5(3) yes . . .
N2 C5 C4 124.2(2) yes . . .
N2 C5 C6 117.4(2) yes . . .
C4 C5 C6 118.3(3) yes . . .
Cl1 C6 C1 118.97(18) yes . . .
Cl1 C6 C5 120.06(18) yes . . .
C1 C6 C5 121.0(3) yes . . .
N3 C7 C8 117.9(2) yes . . .
N3 C7 C17 122.9(2) yes . . .
C8 C7 C17 119.0(2) yes . . .
N4 C8 C7 119.7(2) yes . . .
N4 C8 C9 115.46(19) yes . . .
C7 C8 C9 124.8(2) yes . . .
C8 C9 C10 123.5(2) yes . . .
C8 C9 C14 118.3(2) yes . . .
C10 C9 C14 118.2(3) yes . . .
C9 C10 C11 121.0(3) yes . . .
C10 C11 C12 119.7(3) yes . . .
Cl2 C12 C11 119.4(2) yes . . .
Cl2 C12 C13 120.0(2) yes . . .
C11 C12 C13 120.6(3) yes . . .
C12 C13 C14 119.6(3) yes . . .
C9 C14 C13 121.0(3) yes . . .
N4 C15 N5 113.68(19) yes . . .
N4 C15 C16 123.8(2) yes . . .
N5 C15 C16 122.5(2) yes . . .
C15 C16 C17 116.3(2) yes . . .
C15 C16 C18 127.1(2) yes . . .
C17 C16 C18 116.5(2) yes . . .
C7 C17 C16 121.0(2) yes . . .
O3 C18 O4 122.5(3) yes . . .
O3 C18 C16 122.4(3) yes . . .
O4 C18 C16 115.0(2) yes . . .
O4 C19 C20 108.5(3) yes . . .
O5 C21 N5 117.8(3) yes . . .
O5 C21 C22 121.9(3) yes . . .
N5 C21 C22 120.3(3) yes . . .
O6 C23 N5 121.3(3) yes . . .
O6 C23 C24 122.1(3) yes . . .
N5 C23 C24 116.5(3) yes . . .
C2 C1 H1 119.928 no . . .
C6 C1 H1 119.927 no . . .
C1 C2 H2 120.356 no . . .
C3 C2 H2 120.351 no . . .
C3 C4 H4 120.248 no . . .
C5 C4 H4 120.229 no . . .
C9 C10 H10 119.506 no . . .
C11 C10 H10 119.505 no . . .
C10 C11 H11 120.148 no . . .
C12 C11 H11 120.154 no . . .
C12 C13 H13 120.218 no . . .
C14 C13 H13 120.200 no . . .
C9 C14 H14 119.518 no . . .
C13 C14 H14 119.521 no . . .
C7 C17 H17 119.523 no . . .
C16 C17 H17 119.518 no . . .
O4 C19 H19A 109.980 no . . .
O4 C19 H19B 109.978 no . . .
C20 C19 H19A 109.984 no . . .
C20 C19 H19B 109.985 no . . .
H19A C19 H19B 108.365 no . . .
C19 C20 H20A 109.475 no . . .
C19 C20 H20B 109.478 no . . .
C19 C20 H20C 109.479 no . . .
H20A C20 H20B 109.457 no . . .
H20A C20 H20C 109.468 no . . .
H20B C20 H20C 109.470 no . . .
C21 C22 H22A 109.470 no . . .
C21 C22 H22B 109.472 no . . .
C21 C22 H22C 109.469 no . . .
H22A C22 H22B 109.466 no . . .
H22A C22 H22C 109.475 no . . .
H22B C22 H22C 109.474 no . . .
C23 C24 H24A 109.473 no . . .
C23 C24 H24B 109.475 no . . .
C23 C24 H24C 109.465 no . . .
H24A C24 H24B 109.468 no . . .
H24A C24 H24C 109.470 no . . .
H24B C24 H24C 109.476 no . . .

loop_
_geom_torsion_atom_site_label_1
_geom_torsion_atom_site_label_2
_geom_torsion_atom_site_label_3
_geom_torsion_atom_site_label_4
_geom_torsion
_geom_torsion_publ_flag
_geom_torsion_site_symmetry_1
_geom_torsion_site_symmetry_2
_geom_torsion_site_symmetry_3
_geom_torsion_site_symmetry_4
C18 O4 C19 C20 151.9(3) no . . . .
C19 O4 C18 O3 1.7(4) no . . . .
C19 O4 C18 C16 -177.6(3) no . . . .
O1 N1 C3 C2 -1.7(4) no . . . .
O1 N1 C3 C4 178.5(3) no . . . .
O2 N1 C3 C2 177.1(3) no . . . .
O2 N1 C3 C4 -2.7(4) no . . . .
N3 N2 C5 C4 17.3(3) no . . . .
N3 N2 C5 C6 -165.74(18) no . . . .
C5 N2 N3 C7 -179.54(16) no . . . .
N2 N3 C7 C8 169.49(17) no . . . .
N2 N3 C7 C17 -14.8(3) no . . . .
C8 N4 C15 N5 179.34(18) no . . . .
C8 N4 C15 C16 -0.5(4) no . . . .
C15 N4 C8 C7 -1.1(3) no . . . .
C15 N4 C8 C9 176.80(18) no . . . .
C15 N5 C21 O5 -0.9(4) no . . . .
C15 N5 C21 C22 178.25(18) no . . . .
C21 N5 C15 N4 -99.8(3) no . . . .
C21 N5 C15 C16 80.1(3) no . . . .
C15 N5 C23 O6 -179.7(2) no . . . .
C15 N5 C23 C24 1.1(4) no . . . .
C23 N5 C15 N4 80.2(3) no . . . .
C23 N5 C15 C16 -99.9(3) no . . . .
C21 N5 C23 O6 0.2(4) no . . . .
C21 N5 C23 C24 -178.9(2) no . . . .
C23 N5 C21 O5 179.2(3) no . . . .
C23 N5 C21 C22 -1.7(4) no . . . .
C2 C1 C6 Cl1 179.4(2) no . . . .
C2 C1 C6 C5 0.1(4) no . . . .
C6 C1 C2 C3 -0.6(4) no . . . .
C1 C2 C3 N1 -178.7(2) no . . . .
C1 C2 C3 C4 1.1(4) no . . . .
N1 C3 C4 C5 178.8(2) no . . . .
C2 C3 C4 C5 -1.0(4) no . . . .
C3 C4 C5 N2 177.4(2) no . . . .
C3 C4 C5 C6 0.5(4) no . . . .
N2 C5 C6 Cl1 3.6(3) no . . . .
N2 C5 C6 C1 -177.16(19) no . . . .
C4 C5 C6 Cl1 -179.30(19) no . . . .
C4 C5 C6 C1 -0.0(4) no . . . .
N3 C7 C8 N4 177.56(18) no . . . .
N3 C7 C8 C9 -0.2(4) no . . . .
N3 C7 C17 C16 -176.31(18) no . . . .
C8 C7 C17 C16 -0.7(4) no . . . .
C17 C7 C8 N4 1.7(4) no . . . .
C17 C7 C8 C9 -175.99(19) no . . . .
N4 C8 C9 C10 146.1(2) no . . . .
N4 C8 C9 C14 -34.5(3) no . . . .
C7 C8 C9 C10 -36.1(4) no . . . .
C7 C8 C9 C14 143.3(2) no . . . .
C8 C9 C10 C11 177.3(2) no . . . .
C8 C9 C14 C13 -177.1(2) no . . . .
C10 C9 C14 C13 2.3(4) no . . . .
C14 C9 C10 C11 -2.1(4) no . . . .
C9 C10 C11 C12 0.4(4) no . . . .
C10 C11 C12 Cl2 -179.4(2) no . . . .
C10 C11 C12 C13 1.2(4) no . . . .
Cl2 C12 C13 C14 179.60(18) no . . . .
C11 C12 C13 C14 -1.0(4) no . . . .
C12 C13 C14 C9 -0.8(4) no . . . .
N4 C15 C16 C17 1.5(4) no . . . .
N4 C15 C16 C18 -179.2(2) no . . . .
N5 C15 C16 C17 -178.35(18) no . . . .
N5 C15 C16 C18 1.0(4) no . . . .
C15 C16 C17 C7 -0.8(4) no . . . .
C15 C16 C18 O3 -166.9(3) no . . . .
C15 C16 C18 O4 12.3(4) no . . . .
C17 C16 C18 O3 12.4(4) no . . . .
C17 C16 C18 O4 -168.4(2) no . . . .
C18 C16 C17 C7 179.77(19) no . . . .

loop_
_geom_contact_atom_site_label_1
_geom_contact_atom_site_label_2
_geom_contact_distance
_geom_contact_publ_flag
_geom_contact_site_symmetry_1
_geom_contact_site_symmetry_2
Cl1 N2 2.929(2) no . .
O1 C2 2.717(4) no . .
O1 C4 3.533(4) no . .
O2 C2 3.520(5) no . .
O2 C4 2.700(5) no . .
O3 C17 2.767(4) no . .
O3 C19 2.648(4) no . .
O4 O5 3.388(3) no . .
O4 N5 2.738(3) no . .
O4 C15 2.897(3) no . .
O4 C17 3.578(3) no . .
O4 C21 3.078(4) no . .
O4 C23 3.235(4) no . .
O5 N4 3.269(4) no . .
O5 C15 2.572(4) no . .
O5 C16 3.096(4) no . .
O5 C18 3.459(4) no . .
O5 C23 3.553(4) no . .
O6 C15 3.562(3) no . .
O6 C21 2.859(4) no . .
O6 C22 2.695(5) no . .
N2 C8 3.521(3) no . .
N2 C17 2.691(3) no . .
N3 C4 2.720(3) no . .
N3 C6 3.493(3) no . .
N3 C9 2.926(3) no . .
N3 C10 2.904(3) no . .
N4 C14 2.812(4) no . .
N4 C17 2.755(3) no . .
N4 C21 3.181(4) no . .
N4 C23 3.083(4) no . .
N4 C24 3.138(4) no . .
N5 C8 3.577(3) no . .
N5 C18 3.075(3) no . .
C1 C4 2.772(4) no . .
C2 C5 2.786(4) no . .
C3 C6 2.733(4) no . .
C5 C7 3.536(3) no . .
C7 C10 3.132(4) no . .
C7 C15 2.713(3) no . .
C8 C16 2.779(4) no . .
C9 C12 2.769(4) no . .
C10 C13 2.760(4) no . .
C11 C14 2.756(4) no . .
C15 C24 2.773(4) no . .
C16 C21 3.194(4) no . .
C16 C23 3.417(4) no . .
C16 C24 3.540(4) no . .
C18 C20 3.525(5) no . .
C18 C21 3.506(4) no . .
C22 C23 2.980(5) no . .
Cl1 N3 3.577(3) no . 3_676
Cl1 C22 3.444(3) no . 2_656
O1 O3 3.415(4) no . 3_676
O1 C7 3.536(4) no . 3_776
O1 C17 3.362(4) no . 3_776
O2 O6 3.295(5) no . 4_564
O2 C22 3.590(5) no . 4_664
O2 C23 3.340(5) no . 4_564
O2 C24 3.356(5) no . 4_564
O3 O1 3.415(4) no . 3_676
O3 O5 3.547(4) no . 2_656
O3 N1 3.284(4) no . 3_676
O3 N5 3.576(3) no . 2_656
O3 C2 3.362(4) no . 3_676
O3 C3 3.207(4) no . 3_676
O3 C21 3.199(4) no . 2_656
O3 C22 3.259(4) no . 2_656
O5 O3 3.547(4) no . 2_646
O5 C1 3.180(4) no . 3_676
O5 C2 3.171(4) no . 3_676
O5 C14 3.530(4) no . 1_455
O6 O2 3.295(5) no . 4_565
O6 C10 3.488(3) no . 4_565
O6 C11 3.293(4) no . 4_565
N1 O3 3.284(4) no . 3_676
N1 N3 3.528(4) no . 3_776
N2 N2 3.395(3) no . 3_676
N3 Cl1 3.577(3) no . 3_676
N3 N1 3.528(4) no . 3_776
N3 C2 3.464(4) no . 3_776
N3 C3 3.230(4) no . 3_776
N3 C4 3.571(4) no . 3_776
N5 O3 3.576(3) no . 2_646
C1 O5 3.180(4) no . 3_676
C1 C9 3.523(4) no . 3_776
C1 C14 3.477(4) no . 3_776
C1 C16 3.512(4) no . 3_676
C1 C17 3.424(4) no . 3_676
C2 O3 3.362(4) no . 3_676
C2 O5 3.171(4) no . 3_676
C2 N3 3.464(4) no . 3_776
C2 C9 3.517(4) no . 3_776
C2 C16 3.528(4) no . 3_676
C2 C18 3.451(4) no . 3_676
C3 O3 3.207(4) no . 3_676
C3 N3 3.230(4) no . 3_776
C4 N3 3.571(4) no . 3_776
C4 C5 3.598(4) no . 3_776
C5 C4 3.598(4) no . 3_776
C6 C17 3.505(4) no . 3_676
C7 O1 3.536(4) no . 3_776
C9 C1 3.523(4) no . 3_776
C9 C2 3.517(4) no . 3_776
C10 O6 3.488(3) no . 4_564
C11 O6 3.293(4) no . 4_564
C14 O5 3.530(4) no . 1_655
C14 C1 3.477(4) no . 3_776
C16 C1 3.512(4) no . 3_676
C16 C2 3.528(4) no . 3_676
C17 O1 3.362(4) no . 3_776
C17 C1 3.424(4) no . 3_676
C17 C6 3.505(4) no . 3_676
C18 C2 3.451(4) no . 3_676
C21 O3 3.199(4) no . 2_646
C22 Cl1 3.444(3) no . 2_646
C22 O2 3.590(5) no . 4_465
C22 O3 3.259(4) no . 2_646
C23 O2 3.340(5) no . 4_565
C24 O2 3.356(5) no . 4_565
Cl1 H1 2.7682 no . .
Cl2 H11 2.7909 no . .
Cl2 H13 2.8008 no . .
O1 H2 2.4304 no . .
O2 H4 2.4161 no . .
O3 H17 2.4572 no . .
O3 H19A 2.3574 no . .
O3 H19B 2.9539 no . .
O4 H20A 3.1948 no . .
O4 H20B 2.4883 no . .
O4 H20C 2.6091 no . .
O4 H22C 3.5540 no . .
O4 H24A 3.2594 no . .
O5 H22A 2.9715 no . .
O5 H22B 2.4453 no . .
O5 H22C 2.9459 no . .
O6 H20B 3.5571 no . .
O6 H22A 2.4274 no . .
O6 H22C 2.4950 no . .
O6 H24A 3.0026 no . .
O6 H24B 2.9268 no . .
O6 H24C 2.4588 no . .
N1 H2 2.6065 no . .
N1 H4 2.5990 no . .
N2 H4 2.6819 no . .
N2 H10 3.4360 no . .
N2 H17 2.4207 no . .
N3 H4 2.4833 no . .
N3 H10 2.4609 no . .
N3 H17 2.6477 no . .
N4 H14 2.5281 no . .
N4 H24A 3.1487 no . .
N4 H24B 2.7287 no . .
N5 H22A 2.7141 no . .
N5 H22B 3.2794 no . .
N5 H22C 2.7577 no . .
N5 H24A 2.6315 no . .
N5 H24B 2.7453 no . .
N5 H24C 3.2564 no . .
C2 H4 3.2421 no . .
C3 H1 3.2119 no . .
C4 H2 3.2417 no . .
C4 H10 3.4288 no . .
C5 H1 3.2568 no . .
C6 H2 3.2195 no . .
C6 H4 3.2439 no . .
C7 H10 2.9195 no . .
C8 H10 2.6955 no . .
C8 H14 2.6032 no . .
C8 H17 3.2520 no . .
C8 H24B 3.5951 no . .
C9 H11 3.2395 no . .
C9 H13 3.2483 no . .
C10 H4 3.2158 no . .
C10 H14 3.2333 no . .
C11 H13 3.2353 no . .
C12 H10 3.2168 no . .
C12 H14 3.2122 no . .
C13 H11 3.2342 no . .
C14 H10 3.2344 no . .
C15 H17 3.2123 no . .
C15 H24A 2.5891 no . .
C15 H24B 2.7955 no . .
C16 H24A 2.9818 no . .
C18 H17 2.5547 no . .
C18 H19A 2.4759 no . .
C18 H19B 2.7980 no . .
C18 H24A 3.4614 no . .
C20 H22C 3.1998 no . .
C21 H20C 3.5765 no . .
C22 H20B 3.5960 no . .
C22 H20C 3.4547 no . .
C23 H22A 2.8976 no . .
C23 H22C 2.9641 no . .
H1 H2 2.2995 no . .
H4 H10 2.6279 no . .
H4 H11 3.5843 no . .
H10 H11 2.2939 no . .
H13 H14 2.2960 no . .
H14 H24B 2.9483 no . .
H19A H20A 2.3388 no . .
H19A H20B 2.7799 no . .
H19A H20C 2.2541 no . .
H19B H20A 2.2504 no . .
H19B H20B 2.3430 no . .
H19B H20C 2.7793 no . .
H20B H22C 2.7502 no . .
H20C H22C 2.7962 no . .
Cl1 H10 3.1777 no . 3_676
Cl1 H22A 3.1370 no . 2_656
Cl1 H22B 3.5270 no . 2_656
Cl1 H22C 3.1185 no . 2_656
Cl2 H11 3.3715 no . 3_766
Cl2 H19B 3.3541 no . 2_746
Cl2 H20A 3.2908 no . 4_664
Cl2 H20B 3.1203 no . 2_746
Cl2 H20B 3.4922 no . 4_664
Cl2 H24C 3.5298 no . 2_746
O1 H13 3.4988 no . 4_564
O1 H14 3.0460 no . 4_564
O1 H17 3.4862 no . 3_776
O1 H19A 3.0418 no . 3_676
O1 H22B 3.5815 no . 4_664
O1 H24A 3.2554 no . 3_776
O2 H22B 2.6853 no . 4_664
O2 H24B 2.9223 no . 4_564
O2 H24C 3.3339 no . 4_564
O3 H2 3.4268 no . 3_676
O3 H22A 2.6949 no . 2_656
O3 H22B 3.4547 no . 2_656
O4 H13 3.0918 no . 2_756
O5 H1 2.6509 no . 3_676
O5 H2 2.6346 no . 3_676
O5 H13 3.4983 no . 1_455
O5 H14 3.1314 no . 1_455
O6 H4 3.3746 no . 4_565
O6 H10 2.9764 no . 4_565
O6 H11 2.5875 no . 4_565
N1 H17 3.5975 no . 3_776
N1 H22B 3.4458 no . 4_664
N4 H19A 3.0616 no . 2_646
N4 H19B 3.2987 no . 2_646
C5 H4 3.4667 no . 3_776
C5 H17 3.5360 no . 3_676
C6 H17 3.5035 no . 3_676
C7 H2 3.5251 no . 3_776
C8 H2 3.3092 no . 3_776
C8 H19A 3.5767 no . 2_646
C8 H19B 3.5922 no . 2_646
C9 H1 3.3764 no . 3_776
C9 H2 3.3768 no . 3_776
C9 H19A 3.2840 no . 2_646
C9 H19B 3.5448 no . 2_646
C9 H20A 3.1275 no . 2_646
C10 H20A 2.9429 no . 2_646
C11 H20A 2.9732 no . 2_646
C11 H24C 3.4719 no . 4_564
C12 H1 3.2511 no . 3_776
C12 H20A 3.1654 no . 2_646
C13 H1 2.9243 no . 3_776
C13 H19B 3.4663 no . 2_746
C13 H20A 3.3078 no . 2_646
C13 H24A 3.2705 no . 2_746
C14 H1 2.9927 no . 3_776
C14 H2 3.3304 no . 3_776
C14 H19A 3.0665 no . 2_646
C14 H20A 3.2745 no . 2_646
C16 H1 3.5679 no . 3_676
C16 H2 3.5887 no . 3_676
C17 H22A 3.5684 no . 2_656
C18 H2 3.3437 no . 3_676
C18 H13 3.3644 no . 2_756
C19 H13 3.4656 no . 2_756
C20 H24C 3.5344 no . 1_455
C22 H17 3.3462 no . 2_646
C23 H11 3.2937 no . 4_565
C24 H11 3.3034 no . 4_565
C24 H13 3.5110 no . 2_756
C24 H20C 3.1924 no . 1_655
H1 O5 2.6509 no . 3_676
H1 C9 3.3764 no . 3_776
H1 C12 3.2511 no . 3_776
H1 C13 2.9243 no . 3_776
H1 C14 2.9927 no . 3_776
H1 C16 3.5679 no . 3_676
H1 H13 3.2136 no . 3_776
H1 H14 3.3262 no . 3_776
H1 H19B 3.4481 no . 4_574
H2 O3 3.4268 no . 3_676
H2 O5 2.6346 no . 3_676
H2 C7 3.5251 no . 3_776
H2 C8 3.3092 no . 3_776
H2 C9 3.3768 no . 3_776
H2 C14 3.3304 no . 3_776
H2 C16 3.5887 no . 3_676
H2 C18 3.3437 no . 3_676
H2 H14 3.2241 no . 3_776
H2 H24B 3.5272 no . 3_776
H4 O6 3.3746 no . 4_564
H4 C5 3.4667 no . 3_776
H10 Cl1 3.1777 no . 3_676
H10 O6 2.9764 no . 4_564
H10 H20A 3.3532 no . 2_646
H11 Cl2 3.3715 no . 3_766
H11 O6 2.5875 no . 4_564
H11 C23 3.2937 no . 4_564
H11 C24 3.3034 no . 4_564
H11 H20A 3.4033 no . 2_646
H11 H24C 2.5526 no . 4_564
H13 O1 3.4988 no . 4_565
H13 O4 3.0918 no . 2_746
H13 O5 3.4983 no . 1_655
H13 C18 3.3644 no . 2_746
H13 C19 3.4656 no . 2_746
H13 C24 3.5110 no . 2_746
H13 H1 3.2136 no . 3_776
H13 H19B 2.8934 no . 2_746
H13 H24A 2.7060 no . 2_746
H13 H24C 3.5828 no . 2_746
H14 O1 3.0460 no . 4_565
H14 O5 3.1314 no . 1_655
H14 H1 3.3262 no . 3_776
H14 H2 3.2241 no . 3_776
H14 H19A 3.0116 no . 2_646
H14 H22B 3.5896 no . 1_655
H17 O1 3.4862 no . 3_776
H17 N1 3.5975 no . 3_776
H17 C5 3.5360 no . 3_676
H17 C6 3.5035 no . 3_676
H17 C22 3.3462 no . 2_656
H17 H22A 2.6905 no . 2_656
H17 H22B 3.1441 no . 2_656
H19A O1 3.0418 no . 3_676
H19A N4 3.0616 no . 2_656
H19A C8 3.5767 no . 2_656
H19A C9 3.2840 no . 2_656
H19A C14 3.0665 no . 2_656
H19A H14 3.0116 no . 2_656
H19B Cl2 3.3541 no . 2_756
H19B N4 3.2987 no . 2_656
H19B C8 3.5922 no . 2_656
H19B C9 3.5448 no . 2_656
H19B C13 3.4663 no . 2_756
H19B H1 3.4481 no . 4_575
H19B H13 2.8934 no . 2_756
H20A Cl2 3.2908 no . 4_465
H20A C9 3.1275 no . 2_656
H20A C10 2.9429 no . 2_656
H20A C11 2.9732 no . 2_656
H20A C12 3.1654 no . 2_656
H20A C13 3.3078 no . 2_656
H20A C14 3.2745 no . 2_656
H20A H10 3.3532 no . 2_656
H20A H11 3.4033 no . 2_656
H20B Cl2 3.1203 no . 2_756
H20B Cl2 3.4922 no . 4_465
H20C C24 3.1924 no . 1_455
H20C H24A 3.1169 no . 1_455
H20C H24B 3.3075 no . 1_455
H20C H24C 2.6567 no . 1_455
H22A Cl1 3.1370 no . 2_646
H22A O3 2.6949 no . 2_646
H22A C17 3.5684 no . 2_646
H22A H17 2.6905 no . 2_646
H22B Cl1 3.5270 no . 2_646
H22B O1 3.5815 no . 4_465
H22B O2 2.6853 no . 4_465
H22B O3 3.4547 no . 2_646
H22B N1 3.4458 no . 4_465
H22B H14 3.5896 no . 1_455
H22B H17 3.1441 no . 2_646
H22B H24B 3.0207 no . 1_455
H22B H24C 3.4347 no . 1_455
H22C Cl1 3.1185 no . 2_646
H22C H24C 3.5990 no . 1_455
H24A O1 3.2554 no . 3_776
H24A C13 3.2705 no . 2_756
H24A H13 2.7060 no . 2_756
H24A H20C 3.1169 no . 1_655
H24B O2 2.9223 no . 4_565
H24B H2 3.5272 no . 3_776
H24B H20C 3.3075 no . 1_655
H24B H22B 3.0207 no . 1_655
H24C Cl2 3.5298 no . 2_756
H24C O2 3.3339 no . 4_565
H24C C11 3.4719 no . 4_565
H24C C20 3.5344 no . 1_655
H24C H11 2.5526 no . 4_565
H24C H13 3.5828 no . 2_756
H24C H20C 2.6567 no . 1_655
H24C H22B 3.4347 no . 1_655
H24C H22C 3.5990 no . 1_655

#==============================================================================

#==============================================================================
# Additional structures and associated data_? identifiers
# should be added at this point if there is more than one 
# structure analysis in the CIF.

#==============================================================================
#     End of CIF
#==============================================================================
